# Supplementary material for: Complete plastid genome of Iris orchioides and comparative analysis with 19 Iris plastomes
Source: PLoS One. 2024 Apr 5;19(4):e0301346. doi: 10.1371/journal.pone.0301346 (PMC10997070; doi:10.1371/journal.pone.0301346)
Supplement: S1 Table — (XLSX) [file pone.0301346.s003.xlsx]

## Sheet: Sheet1
Scientific name	Accession #	Genome size	Comparative analysis	Phylogenetic analysis
Iris afghanica_OR098702	OR098702.1	153234	O	O
Iris atrofusca_MW476735	MW476735.1	153438	-	O
Iris atropurpurea_MW476736	MW476736.1	153267	-	O
Iris austrotschatkalica_OM990830	OM990830.1	150887	-	O
Iris bismarckiana_OR098703	OR098703.1	153187	-	O
Iris bloudowii_PP069562	PP069562.1	153322	O	O
Iris boissieri_OP715661	OP715661.1	153239	-	O
Iris boissieri_OP715677	OP715677.1	153239	-	O
Iris bostrensis_OR752431	OR752431.1	153186	-	O
Iris cedreti_MW476737	MW476737.1	153164	-	O
Iris dichotoma MK593157	MK593157.1	153573	O	O
Iris domestica_MW039136	MW039136.1	153735	O	O
Iris domestica_OK448491	OK448491.1	153736	-	O
Iris domestica MT001880	MT001880.1	153724	-	O
Iris domestica_MN630999	MN630999.1	153729	-	O
Iris ensata_MN535046	MN535046.1	153061	-	O
Iris filifolia_OP715660	OP715660.1	153234	-	O
Iris filifolia_OP715678	OP715678.1	153239	-	O
Iris flavissima_PP069561	PP069561.1	153249	-	O
Iris foetidissima_OP715663	OP715663.1	153236	-	O
Iris fontanesii_OP715658	OP715658.1	153239	-	O
Iris gatesii KM014691	KM014691.1	153441	O	O
Iris germanica MZ571477	MZ571477.1	158816	-	O
Iris haynei_MW476738	MW476738.1	153189	-	O
Iris hermona_OR098704	OR098704.1	153185	-	O
Iris hippolyti OK138594	OK138594.1	151171	O	O
Iris hoogiana_OR774962	OR774962.1	153269	-	O
Iris iberica_OR742345	OR742345.1	153193	-	O
Iris imbricata_OR789640	OR789640.1	153532	-	O
Iris japonica OK448493	OK448493.1	152443	O	O
Iris juncea_OP715657	OP715657.1	153126	-	O
Iris kolpakowskiana_OP715667	OP715667.1	153239	-	O
Iris kolpakowskiana_OP715670	OP715670.1	153239	-	O
Iris koreana_OP729162	OP729162.1	150852	-	O
Iris lactea MT740331	MT740331.1	152409	O	O
Iris lactea var. lactea_MT740331	MT740331.1	152409	-	O
Iris laevigata_MK593161	MK593161.1	151081	-	O
Iris latifolia_OP715655	OP715655.1	153232	-	O
Iris loczyi MT254070	MT254070.1	150940	O	O
Iris lortetii_OR098705	OR098705.1	153194	-	O
Iris lutescens_OR752430	OR752430.1	153544	-	O
Iris lycotis_MW476739	MW476739.1	153162	-	O
Iris lycotis_OR742346	OR742346.1	153161	-	O
Iris mariae_MW476740	MW476740.1	153397	-	O
Iris masiae_OP715665	OP715665.1	153239	-	O
Iris minutoaurea_MK593162	MK593162.1	150955	-	O
Iris missouriensis_MH251636	MH251636.1	153084	O	O
Iris nigricans_MW476741	MW476741.1	153190	-	O
Iris odaesanensis_MK593163	MK593163.1	153620	-	O
Iris orchioides sn	Iris_erchnido	151622	-	O
Iris pamphylica_OP715675	OP715675.1	153239	-	O
Iris paradoxa_OR789644	OR789644.1	153162	-	O
Iris petrana_MW476742	MW476742.1	153493	-	O
Iris petrana_MW476743	MW476743.1	153193	-	O
Iris pseudacorus_MK593164	MK593164.1	152562	O	O
Iris pseudocapnoides OM990831	OM990831.1	151393	O	O
Iris pseudomeda_OR789642	OR789642.1	153167	-	O
Iris pskemensis_OP715671	OP715671.1	153239	-	O
Iris rossii_MK593165	MK593165.1	153083	-	O
Iris rossii_MK593166	MK593166.1	152654	-	O
Iris rossii var. latifolia_OR396998	OR396998.1	153417	-	O
Iris ruthenica MK593167	MK593167.1	152287	O	O
Iris rutherfordii_OP715666	OP715666.1	153239	O	O
Iris sanguinea_KT626943	KT626943.1	152408	O	O
Iris serotina_OP715662	OP715662.1	153239	-	O
Iris setosa_MK593168	MK593168.1	152921	-	O
Iris sichuanensis_OR789643	OR789643.1	153752	-	O
Iris sofarana_OR789641	OR789641.1	153176	-	O
Iris speculatrix OK274247	OK274247.1	152368	O	O
Iris sprengeri_OR789639	OR789639.1	153183	-	O
Iris taitii_OP715672	OP715672.1	153239	-	O
Iris tectorum MW201731	MW201731.1	153253	O	O
Iris tigridia var. tigridia_OR774963	OR774963.1	153785	-	O
Iris tingitana_OP715659	OP715659.1	153227	-	O
Iris tuberosa_OP715674	OP715674.1	153239	O	O
Iris typhifolia_OQ128112	OQ128112.1	152422	-	O
Iris typhifolia_OP114060	OP114060.1	152405	-	O
Iris uniflora_MK593169	MK593169.1	152281	-	O
Iris vartanii_OP715673	OP715673.1	153239	-	O
Iris victoris_OM990832	OM990832.1	151143	-	O
Iris x hollandica_MZ571478	MZ571478.1	150827	-	O
Iris xiphium_OP715668	OP715668.1	153239	-	O
Iris zagrica_OP715676	OP715676.1	153239	-	O
Moraea polystachya OP729165	OP729165.1	152361	-	O
Moraea spathulata OP729166	OP729166.1	152127	-	O
Iris heracleanum_OP715664	OP715664.1	153239	-	O
