# Supplementary material for: Complete plastid genome of Iris orchioides and comparative analysis with 19 Iris plastomes
Source: PLoS One. 2024 Apr 5;19(4):e0301346. doi: 10.1371/journal.pone.0301346 (PMC10997070; doi:10.1371/journal.pone.0301346)
Supplement: S2 Table — (XLSX) [file pone.0301346.s004.xlsx]

## Sheet: Iris_afghanica_O 
AAs	Codon	Codon usage	RSCU	AAs	Codon	Codon usage	RSCU	AAs	Codon	Codon usage	RSCU	AAs	Codon	Codon usage	RSCU
Phe	UUU	849	1.29	Ser	UCU	487	1.68	Tyr	UAU	676	1.61	Cys	UGU	208	1.59
	UUC	464	0.71		UCC	283	0.98		UAC	166	0.39		UGC	53	0.41
Leu	UUA	757	1.94		UCA	358	1.24	TER	UAA	33	1.25	TER	UGA	22	0.84
	UUG	483	1.24		UCG	158	0.55		UAG	24	0.91	Trp	UGG	401	1
	CUU	485	1.24	Pro	CCU	347	1.48	His	CAU	430	1.53	Arg	CGU	318	1.4
	CUC	156	0.4		CCC	211	0.9		CAC	131	0.47		CGC	79	0.35
	CUA	312	0.8		CCA	271	1.16	Gln	CAA	619	1.54		CGA	309	1.36
	CUG	146	0.37		CCG	108	0.46		CAG	187	0.46		CGG	101	0.44
Ile	AUU	964	1.47	Thr	ACU	459	1.58	Asn	AAU	827	1.55	Ser	AGU	361	1.25
	AUC	385	0.59		ACC	207	0.71		AAC	237	0.45		AGC	83	0.3
	AUA	618	0.94		ACA	361	1.25	Lys	AAA	859	1.47	Arg	AGA	412	1.81
Met	AUG	560	1		ACG	132	0.46		AAG	309	0.53		AGG	147	1.65
Val	GUU	468	1.47	Ala	GCU	575	1.83	Asp	GAU	732	1.59	Gly	GGU	533	1.34
	GUC	148	0.46		GCC	200	0.63		GAC	189	0.41		GGC	147	0.37
	GUA	480	1.5		GCA	358	1.14	Glu	GAA	922	1.53		GGA	642	1.61
	GUG	181	0.57		GCG	127	0.4		GAG	285	0.47		GGG	273	0.68
Phe	1313	His	561	Ter	79
Leu	2339	Gln	806	Total	22813
Ile	1967	Asn	1064		7
Met	560	Lys	1168		8
Val	1277	Asp	921		8
Ser	1730	Glu	1207		8
Pro	937	Cys	261	RSCU>1	31
Thr	1159	Trp	401
Ala	1260	Arg	1366
Tyr	842	Gly	1595

## Sheet: Iris_bloudowii_P 
AAs	Codon	Codon usage	RSCU	AAs	Codon	Codon usage	RSCU	AAs	Codon	Codon usage	RSCU	AAs	Codon	Codon usage	RSCU
Phe	UUU	854	1.29	Ser	UCU	485	1.67	Tyr	UAU	690	1.62	Cys	UGU	215	1.62
	UUC	465	0.71		UCC	287	0.99		UAC	171	0.38		UGC	50	0.38
Leu	UUA	755	1.94		UCA	361	1.24	TER	UAA	32	0.84	TER	UGA	22	0.84
	UUG	481	1.24		UCG	157	0.54		UAG	25	1	Trp	UGG	405	1
	CUU	482	1.24	Pro	CCU	355	1.49	His	CAU	433	1.39	Arg	CGU	318	1.39
	CUC	155	0.4		CCC	213	0.9		CAC	129	0.35		CGC	81	0.35
	CUA	317	0.81		CCA	275	1.16	Gln	CAA	613	1.35		CGA	308	1.35
	CUG	145	0.37		CCG	108	0.45		CAG	188	0.43		CGG	99	0.43
Ile	AUU	971	1.47	Thr	ACU	461	1.59	Asn	AAU	827	1.25	Ser	AGU	363	1.25
	AUC	388	0.59		ACC	210	0.72		AAC	244	0.3		AGC	87	0.3
	AUA	624	0.94		ACA	352	1.21	Lys	AAA	873	1.81	Arg	AGA	414	1.81
Met	AUG	564	1		ACG	139	0.48		AAG	311	0.66		AGG	152	0.66
Val	GUU	470	1.47	Ala	GCU	574	1.82	Asp	GAU	734	1.32	Gly	GGU	529	1.32
	GUC	147	0.46		GCC	203	0.64		GAC	183	0.39		GGC	156	0.39
	GUA	481	1.5		GCA	354	1.12	Glu	GAA	930	1.61		GGA	648	1.61
	GUG	184	0.57		GCG	131	0.42		GAG	285	1.68		GGG	272	0.68
Phe	1319	His	562	Ter	79
Leu	2335	Gln	801	Total	22935
Ile	1983	Asn	1071		7
Met	564	Lys	1184		8
Val	1282	Asp	917		8
Ser	1740	Glu	1215		7
Pro	951	Cys	265	RSCU>1	30
Thr	1162	Trp	405
Ala	1262	Arg	1372
Tyr	861	Gly	1605

## Sheet: Iris_dichotoma_M
AAs	Codon	Codon usage	RSCU	AAs	Codon	Codon usage	RSCU	AAs	Codon	Codon usage	RSCU	AAs	Codon	Codon usage	RSCU
Phe	UUU	856	1.28	Ser	UCU	487	1.67	Tyr	UAU	676	1.6	Cys	UGU	215	1.62
	UUC	477	0.72		UCC	287	0.99		UAC	169	0.4		UGC	51	0.38
Leu	UUA	750	1.93		UCA	356	1.22	TER	UAA	32	1.22	TER	UGA	22	0.84
	UUG	477	1.23		UCG	162	0.56		UAG	25	0.95	Trp	UGG	404	1
	CUU	489	1.26	Pro	CCU	354	1.49	His	CAU	431	1.53	Arg	CGU	322	1.41
	CUC	151	1.39		CCC	214	0.9		CAC	133	0.47		CGC	75	0.33
	CUA	314	0.81		CCA	279	1.17	Gln	CAA	624	1.54		CGA	310	1.35
	CUG	145	0.37		CCG	105	0.44		CAG	184	1.46		CGG	99	0.43
Ile	AUU	960	1.46	Thr	ACU	461	1.59	Asn	AAU	829	1.54	Ser	AGU	368	1.26
	AUC	396	0.6		ACC	207	0.71		AAC	247	0.46		AGC	87	0.3
	AUA	618	0.94		ACA	360	1.24	Lys	AAA	870	1.49	Arg	AGA	410	1.79
Met	AUG	560	1		ACG	134	0.46		AAG	300	0.51		AGG	157	0.69
Val	GUU	473	1.48	Ala	GCU	576	1.83	Asp	GAU	731	1.6	Gly	GGU	525	1.32
	GUC	146	0.46		GCC	201	0.64		GAC	185	0.4		GGC	149	0.37
	GUA	479	1.5		GCA	354	1.12	Glu	GAA	925	1.53		GGA	651	1.64
	GUG	182	0.57		GCG	128	0.41		GAG	285	0.47		GGG	267	0.67
Phe	1333	His	564	Ter	79
Leu	2326	Gln	808	Total	22896
Ile	1974	Asn	1076		8
Met	560	Lys	1170		8
Val	1280	Asp	916		9
Ser	1747	Glu	1210		7
Pro	952	Cys	266	RSCU>1	32
Thr	1162	Trp	404
Ala	1259	Arg	1373
Tyr	845	Gly	1592

## Sheet: Iris_domestica_M 
AAs	Codon	Codon usage	RSCU	AAs	Codon	Codon usage	RSCU	AAs	Codon	Codon usage	RSCU	AAs	Codon	Codon usage	RSCU
Phe	UUU	844	1.29	Ser	UCU	483	1.67	Tyr	UAU	677	1.6	Cys	UGU	210	1.62
	UUC	463	0.71		UCC	286	0.99		UAC	168	0.4		UGC	50	0.38
Leu	UUA	760	1.95		UCA	357	1.23	TER	UAA	33	1.25	TER	UGA	22	0.84
	UUG	478	1.23		UCG	161	0.56		UAG	24	0.91	Trp	UGG	402	1
	CUU	486	1.25	Pro	CCU	354	1.5	His	CAU	431	1.53	Arg	CGU	321	1.41
	CUC	152	0.39		CCC	211	0.89		CAC	133	0.47		CGC	76	0.33
	CUA	313	0.8		CCA	277	1.17	Gln	CAA	620	1.54		CGA	308	1.35
	CUG	145	0.37		CCG	105	0.44		CAG	183	0.46		CGG	99	0.43
Ile	AUU	961	1.47	Thr	ACU	463	1.59	Asn	AAU	825	1.54	Ser	AGU	366	1.26
	AUC	391	0.6		ACC	206	0.71		AAC	245	0.46		AGC	85	0.29
	AUA	614	0.94		ACA	361	1.24	Lys	AAA	874	1.49	Arg	AGA	410	1.8
Met	AUG	560	1		ACG	134	0.46		AAG	302	0.51		AGG	153	0.67
Val	GUU	472	1.47	Ala	GCU	576	1.83	Asp	GAU	731	1.59	Gly	GGU	531	1.33
	GUC	147	0.46		GCC	200	0.64		GAC	186	0.41		GGC	148	0.37
	GUA	479	1.5		GCA	354	1.13	Glu	GAA	931	1.53		GGA	647	1.62
	GUG	183	0.57		GCG	127	0.41		GAG	283	0.47		GGG	267	0.67
Phe	1307	His	564	Ter	79
Leu	2334	Gln	803	Total	22844
Ile	1966	Asn	1070		7
Met	560	Lys	1176		8
Val	1281	Asp	917		8
Ser	1738	Glu	1214		7
Pro	947	Cys	260	RSCU>1	30
Thr	1164	Trp	402
Ala	1257	Arg	1367
Tyr	845	Gly	1593

## Sheet: Iris_gatesii_KM0 
AAs	Codon	Codon usage	RSCU	AAs	Codon	Codon usage	RSCU	AAs	Codon	Codon usage	RSCU	AAs	Codon	Codon usage	RSCU
Phe	UUU	844	1.29	Ser	UCU	486	1.68	Tyr	UAU	673	1.6	Cys	UGU	208	1.59
	UUC	465	0.71		UCC	281	0.97		UAC	169	0.4		UGC	53	0.41
Leu	UUA	761	1.95		UCA	357	1.23	TER	UAA	33	1.25	TER	UGA	22	0.84
	UUG	482	1.24		UCG	162	0.56		UAG	24	0.91	Trp	UGG	401	1
	CUU	479	1.23	Pro	CCU	349	1.48	His	CAU	434	1.54	Arg	CGU	319	1.4
	CUC	159	0.41		CCC	213	0.91		CAC	131	0.46		CGC	80	0.35
	CUA	313	0.8		CCA	273	1.16	Gln	CAA	620	1.53		CGA	309	1.36
	CUG	147	0.38		CCG	106	0.45		CAG	188	0.47		CGG	99	0.43
Ile	AUU	971	1.48	Thr	ACU	460	1.58	Asn	AAU	829	1.56	Ser	AGU	363	1.25
	AUC	381	0.58		ACC	209	0.72		AAC	236	0.44		AGC	90	0.31
	AUA	617	0.94		ACA	362	1.25	Lys	AAA	863	1.47	Arg	AGA	411	1.8
Met	AUG	557	1		ACG	132	0.45		AAG	308	0.53		AGG	150	0.66
Val	GUU	467	1.46	Ala	GCU	573	1.81	Asp	GAU	732	1.59	Gly	GGU	532	1.33
	GUC	148	0.46		GCC	203	0.64		GAC	189	0.41		GGC	147	0.37
	GUA	481	1.5		GCA	357	1.13	Glu	GAA	921	1.52		GGA	645	1.62
	GUG	183	0.57		GCG	130	0.41		GAG	288	0.48		GGG	267	0.67
Phe	1309	His	565	Ter	79
Leu	2341	Gln	808	Total	22842
Ile	1969	Asn	1065		7
Met	557	Lys	1171		8
Val	1279	Asp	921		8
Ser	1739	Glu	1209		7
Pro	941	Cys	261	RSCU>1	30
Thr	1163	Trp	401
Ala	1263	Arg	1368
Tyr	842	Gly	1591

## Sheet: Iris_germanica_M 
AAs	Codon	Codon usage	RSCU	AAs	Codon	Codon usage	RSCU	AAs	Codon	Codon usage	RSCU	AAs	Codon	Codon usage	RSCU
Phe	UUU	862	1.3	Ser	UCU	486	1.67	Tyr	UAU	681	1.6	Cys	UGU	210	1.61
	UUC	468	0.7		UCC	288	0.99		UAC	171	0.4		UGC	51	0.39
Leu	UUA	763	1.95		UCA	362	1.24	TER	UAA	33	1.25	TER	UGA	22	0.84
	UUG	481	1.23		UCG	158	0.54		UAG	24	0.91	Trp	UGG	407	1
	CUU	486	1.24	Pro	CCU	354	1.49	His	CAU	434	1.54	Arg	CGU	321	1.4
	CUC	155	0.4		CCC	209	0.88		CAC	129	0.46		CGC	79	0.34
	CUA	317	0.81		CCA	274	1.16	Gln	CAA	625	1.54		CGA	312	1.36
	CUG	150	0.38		CCG	111	0.47		CAG	189	0.46		CGG	99	0.43
Ile	AUU	963	1.46	Thr	ACU	463	1.58	Asn	AAU	840	1.55	Ser	AGU	363	1.25
	AUC	391	0.59		ACC	211	0.72		AAC	242	0.45		AGC	89	0.31
	AUA	622	0.94		ACA	360	1.23	Lys	AAA	869	1.48	Arg	AGA	415	1.81
Met	AUG	565	1		ACG	135	0.46		AAG	308	0.52		AGG	149	0.65
Val	GUU	470	1.46	Ala	GCU	576	1.82	Asp	GAU	732	1.59	Gly	GGU	536	1.34
	GUC	150	0.47		GCC	200	0.63		GAC	187	0.41		GGC	148	0.37
	GUA	482	1.5		GCA	361	1.14	Glu	GAA	934	1.52		GGA	649	1.62
	GUG	185	0.57		GCG	129	0.41		GAG	291	0.48		GGG	271	0.68
Phe	1330	His	563	Ter	79
Leu	2352	Gln	814	Total	22997
Ile	1976	Asn	1082		7
Met	565	Lys	1177		8
Val	1287	Asp	919		8
Ser	1746	Glu	1225		7
Pro	948	Cys	261	RSCU>1	30
Thr	1169	Trp	407
Ala	1266	Arg	1375
Tyr	852	Gly	1604

## Sheet: Iris_hippolyti_O 
AAs	Codon	Codon usage	RSCU	AAs	Codon	Codon usage	RSCU	AAs	Codon	Codon usage	RSCU	AAs	Codon	Codon usage	RSCU
Phe	UUU	841	1.29	Ser	UCU	485	1.69	Tyr	UAU	675	1.6	Cys	UGU	202	1.57
	UUC	465	0.71		UCC	277	0.96		UAC	171	0.4		UGC	55	0.43
Leu	UUA	755	1.95		UCA	353	1.23	TER	UAA	32	1.22	TER	UGA	22	0.84
	UUG	477	1.23		UCG	159	0.55		UAG	25	0.95	Trp	UGG	404	1
	CUU	484	1.25	Pro	CCU	344	1.46	His	CAU	428	1.54	Arg	CGU	318	1.4
	CUC	153	0.4		CCC	223	0.94		CAC	129	0.46		CGC	85	0.37
	CUA	309	0.8		CCA	275	1.17	Gln	CAA	622	1.55		CGA	304	1.34
	CUG	145	0.37		CCG	102	0.43		CAG	180	0.45		CGG	99	0.44
Ile	AUU	955	1.47	Thr	ACU	447	1.55	Asn	AAU	820	1.54	Ser	AGU	366	1.27
	AUC	388	0.6		ACC	217	0.75		AAC	246	0.46		AGC	85	0.3
	AUA	612	0.94		ACA	351	1.21	Lys	AAA	860	1.48	Arg	AGA	413	1.82
Met	AUG	552	1		ACG	142	0.49		AAG	304	0.52		AGG	145	0.64
Val	GUU	461	1.45	Ala	GCU	568	1.8	Asp	GAU	732	1.61	Gly	GGU	516	1.3
	GUC	149	0.47		GCC	200	0.63		GAC	179	0.39		GGC	161	0.4
	GUA	473	1.49		GCA	353	1.12	Glu	GAA	919	1.53		GGA	632	1.59
	GUG	187	0.59		GCG	140	0.44		GAG	286	0.47		GGG	282	0.71
Phe	1306	His	557	Ter	79
Leu	2323	Gln	802	Total	22739
Ile	1955	Asn	1066		7
Met	552	Lys	1164		8
Val	1270	Asp	911		8
Ser	1725	Glu	1205		7
Pro	944	Cys	257	RSCU>1	30
Thr	1157	Trp	404
Ala	1261	Arg	1364
Tyr	846	Gly	1591

## Sheet: Iris_japonica_OK 
AAs	Codon	Codon usage	RSCU	AAs	Codon	Codon usage	RSCU	AAs	Codon	Codon usage	RSCU	AAs	Codon	Codon usage	RSCU
Phe	UUU	846	1.29	Ser	UCU	481	1.66	Tyr	UAU	682	1.6	Cys	UGU	205	1.58
	UUC	464	0.71		UCC	283	0.98		UAC	171	0.4		UGC	54	0.42
Leu	UUA	739	1.92		UCA	360	1.24	TER	UAA	31	1.18	TER	UGA	23	0.87
	UUG	482	1.25		UCG	161	0.56		UAG	25	0.95	Trp	UGG	400	1
	CUU	476	1.23	Pro	CCU	346	1.48	His	CAU	428	1.55	Arg	CGU	315	1.39
	CUC	156	0.4		CCC	217	0.93		CAC	126	0.45		CGC	85	0.38
	CUA	316	0.82		CCA	262	1.12	Gln	CAA	620	1.54		CGA	302	1.33
	CUG	144	0.37		CCG	111	0.47		CAG	185	0.46		CGG	99	0.44
Ile	AUU	961	1.46	Thr	ACU	452	1.57	Asn	AAU	828	1.54	Ser	AGU	361	1.25
	AUC	384	0.59		ACC	212	0.74		AAC	247	0.46		AGC	89	0.31
	AUA	624	0.95		ACA	356	1.24	Lys	AAA	869	1.49	Arg	AGA	407	1.8
Met	AUG	561	1		ACG	133	0.46		AAG	299	0.51		AGG	152	0.67
Val	GUU	470	1.47	Ala	GCU	578	1.83	Asp	GAU	730	1.59	Gly	GGU	524	1.32
	GUC	147	0.46		GCC	201	0.64		GAC	188	0.41		GGC	151	0.38
	GUA	477	1.49		GCA	354	1.12	Glu	GAA	913	1.51		GGA	645	1.62
	GUG	183	0.57		GCG	130	0.41		GAG	293	0.49		GGG	270	0.68
Phe	1310	His	554	Ter	79
Leu	2313	Gln	805	Total	22784
Ile	1969	Asn	1075		7
Met	561	Lys	1168		8
Val	1277	Asp	918		8
Ser	1735	Glu	1206		7
Pro	936	Cys	259	RSCU>1	30
Thr	1153	Trp	400
Ala	1263	Arg	1360
Tyr	853	Gly	1590

## Sheet: Iris_lactea_MT74 
AAs	Codon	Codon usage	RSCU	AAs	Codon	Codon usage	RSCU	AAs	Codon	Codon usage	RSCU	AAs	Codon	Codon usage	RSCU
Phe	UUU	853	1.3	Ser	UCU	471	1.63	Tyr	UAU	675	1.59	Cys	UGU	211	1.6
	UUC	456	0.7		UCC	294	1.02		UAC	172	0.41		UGC	53	0.4
Leu	UUA	757	1.93		UCA	383	1.33	TER	UAA	32	1.22	TER	UGA	22	0.84
	UUG	487	1.24		UCG	126	0.44		UAG	25	0.95	Trp	UGG	402	1
	CUU	484	1.24	Pro	CCU	341	1.43	His	CAU	430	1.52	Arg	CGU	306	1.35
	CUC	154	0.39		CCC	241	1.01		CAC	137	0.48		CGC	89	0.39
	CUA	318	0.81		CCA	257	1.08	Gln	CAA	615	1.52		CGA	293	1.29
	CUG	150	0.38		CCG	113	0.47		CAG	196	0.48		CGG	109	0.48
Ile	AUU	968	1.46	Thr	ACU	456	1.57	Asn	AAU	827	1.55	Ser	AGU	363	1.26
	AUC	384	0.58		ACC	209	0.72		AAC	240	0.45		AGC	96	0.33
	AUA	632	0.96		ACA	355	1.22	Lys	AAA	859	1.47	Arg	AGA	402	1.77
Met	AUG	552	1		ACG	145	0.5		AAG	313	0.53		AGG	165	0.73
Val	GUU	474	1.49	Ala	GCU	553	1.76	Asp	GAU	731	1.59	Gly	GGU	537	1.34
	GUC	137	0.43		GCC	217	0.69		GAC	189	0.41		GGC	153	0.38
	GUA	477	1.5		GCA	351	1.12	Glu	GAA	912	1.51		GGA	633	1.58
	GUG	188	0.59		GCG	137	0.44		GAG	298	0.49		GGG	277	0.69
Phe	1309	His	567	Ter	79
Leu	2350	Gln	811	Total	22882
Ile	1984	Asn	1067		7
Met	552	Lys	1172		10
Val	1276	Asp	920		8
Ser	1733	Glu	1210		7
Pro	952	Cys	264	RSCU>1	32
Thr	1165	Trp	402
Ala	1258	Arg	1364
Tyr	847	Gly	1600

## Sheet: Iris_loczyi_MT25
AAs	Codon	Codon usage	RSCU	AAs	Codon	Codon usage	RSCU	AAs	Codon	Codon usage	RSCU	AAs	Codon	Codon usage	RSCU
Phe	UUU	834	1.3	Ser	UCU	471	1.64	Tyr	UAU	676	1.61	Cys	UGU	201	1.55
	UUC	448	0.7		UCC	294	1.02		UAC	166	0.39		UGC	58	0.45
Leu	UUA	769	1.97		UCA	351	1.22	TER	UAA	31	1.18	TER	UGA	23	0.87
	UUG	470	1.2		UCG	157	0.55		UAG	25	0.95	Trp	UGG	406	1
	CUU	489	1.25	Pro	CCU	337	1.39	His	CAU	426	1.52	Arg	CGU	300	1.3
	CUC	147	0.38		CCC	245	1.01		CAC	135	0.48		CGC	96	0.42
	CUA	317	0.81		CCA	266	1.1	Gln	CAA	614	1.54		CGA	290	1.26
	CUG	154	0.39		CCG	119	0.49		CAG	182	0.46		CGG	103	0.45
Ile	AUU	967	1.48	Thr	ACU	458	1.59	Asn	AAU	829	1.54	Ser	AGU	362	1.26
	AUC	380	0.58		ACC	209	0.73		AAC	249	0.46		AGC	88	0.31
	AUA	614	0.94		ACA	353	1.22	Lys	AAA	838	1.45	Arg	AGA	428	1.86
Met	AUG	565	1		ACG	133	0.46		AAG	316	0.55		AGG	163	0.71
Val	GUU	462	1.46	Ala	GCU	562	1.78	Asp	GAU	745	1.61	Gly	GGU	527	1.32
	GUC	144	0.45		GCC	212	0.67		GAC	181	0.39		GGC	156	0.39
	GUA	484	1.52		GCA	345	1.09	Glu	GAA	922	1.52		GGA	627	1.57
	GUG	180	0.57		GCG	147	0.46		GAG	288	0.48		GGG	283	0.71
Phe	1282	His	561	Ter	79
Leu	2346	Gln	796	Total	22817
Ile	1961	Asn	1078		7
Met	565	Lys	1154		10
Val	1270	Asp	926		8
Ser	1723	Glu	1210		7
Pro	967	Cys	259	RSCU>1	32
Thr	1153	Trp	406
Ala	1266	Arg	1380
Tyr	842	Gly	1593

[truncated: 10 more sheets: Iris_missouriens, Iris_orchioides_ , Iris_pseudacorus , Iris_pseudocapno, Iris_ruthenica_M , Iris_rutherfordi , Iris_sanguinea_K , Iris_speculatrix , Iris_tectorum_MW , Iris tuberosa]
