# Supplementary material for: Complete plastid genome of Iris orchioides and comparative analysis with 19 Iris plastomes
Source: PLoS One. 2024 Apr 5;19(4):e0301346. doi: 10.1371/journal.pone.0301346 (PMC10997070; doi:10.1371/journal.pone.0301346)
Supplement: S3 Table — (XLSX) [file pone.0301346.s005.xlsx]

## Sheet: Sheet1
Window	Midpoint	Pi	0.024	38
1-711	411	0.0167	0.0144	23
312-911	611	0.00821	0.0128	24
512-1111	811	0.00863	0.0192	34
712-1312	1011	0.01408	0.0264	49
912-1526	1211	0.02	0.0336	61
1112-1757	1421	0.02601	0.0368	67
1313-1966	1634	0.02859	0.0304	59
1527-2166	1863	0.0257	0.0336	58
1758-2366	2066	0.02575	0.0344	60
1967-2566	2266	0.0254	0.04	64
2167-2793	2466	0.02615	0.0304	54
2367-2993	2687	0.02101	0.0328	64
2567-3199	2893	0.02527	0.0368	74
2794-3405	3099	0.02952	0.0432	90
2994-3624	3305	0.03612	0.0448	83
3200-3845	3517	0.03593	0.0432	78
3406-4092	3736	0.03507	0.0392	60
3625-4309	3955	0.02707	0.04	59
3846-4722	4193	0.02377	0.0408	74
4093-4973	4613	0.03024	0.048	77
4310-5191	4848	0.03222	0.036	69
4723-5437	5091	0.02826	0.0296	56
4974-5670	5305	0.0224	0.0264	60
5192-5898	5564	0.02579	0.0296	59
5438-6105	5782	0.02747	0.0328	49
5671-6324	6005	0.02542	0.0288	61
5899-7231	6206	0.03068	0.0536	60
6106-7453	6465	0.02777	0.0456	74
6325-7659	7345	0.03108	0.0488	59
7232-8233	7559	0.02278	0.0224	68
7454-8494	7759	0.028	0.0344	66
7660-8703	8336	0.02771	0.0344	76
8234-8997	8598	0.0309	0.0376	85
8495-9262	8818	0.03427	0.0336	95
8704-9520	9132	0.03921	0.04	81
8998-9728	9401	0.03383	0.0504	65
9263-9937	9622	0.02621	0.048	44
9521-10140	9837	0.01934	0.0368	53
9729-10351	10038	0.02275	0.0232	58
9938-10607	10240	0.02632	0.02	60
10141-10826	10479	0.02456	0.0248	52
10352-11026	10726	0.02176	0.0264	44
10608-11226	10926	0.01722	0.0296	31
10827-11426	11126	0.01238	0.024	34
11027-11626	11326	0.01348	0.0176	36
11227-11826	11526	0.01672	0.0192	42
11427-12026	11726	0.0198	0.02	34
11627-12227	11926	0.0161	0.0232	39
11827-12438	12126	0.01507	0.016	49
12027-12638	12338	0.0176	0.02	56
12235-12844	12538	0.02222	0.024	61
12439-13094	12738	0.02579	0.0288	59
12639-13301	12961	0.02542	0.032	62
12845-13515	13201	0.02535	0.0296	58
13095-13724	13415	0.02288	0.0304	76
13302-13948	13615	0.03134	0.0216	75
13516-14164	13829	0.03187	0.0296	61
13725-14575	14064	0.02767	0.036	36
13949-15036	14264	0.01685	0.0344	25
14165-15236	14693	0.01196	0.0296	25
14576-15436	15136	0.01103	0.02	20
15037-15636	15336	0.0085	0.02	27
15237-15847	15536	0.01009	0.012	40
15437-16081	15736	0.01665	0.012	53
15637-16281	15975	0.02394	0.0208	56
15848-16481	16181	0.02513	0.028	46
16082-16681	16381	0.02046	0.0288	46
16282-16895	16581	0.01846	0.02	55
16482-17106	16791	0.02421	0.0192	58
16682-17306	17006	0.02383	0.0288	51
16896-17506	17206	0.02075	0.0352	43
17107-17706	17406	0.01621	0.036	52
17307-17912	17606	0.02123	0.0336	58
17507-18121	17806	0.02421	0.032	70
17707-18327	18021	0.02723	0.0368	72
17913-18527	18227	0.0274	0.0344	73
18122-18727	18427	0.02786	0.0384	61
18328-18930	18627	0.02531	0.0296	57
18528-19136	18830	0.02412	0.0264	63
18728-19336	19030	0.0256	0.0224	69
18931-19539	19236	0.02679	0.0304	73
19137-19739	19439	0.02775	0.0352	62
19337-19939	19639	0.02357	0.0384	58
19540-20139	19839	0.02359	0.0304	52
19740-20339	20039	0.02161	0.0272	52
19940-20539	20239	0.02326	0.0272	46
20140-20739	20439	0.02015	0.0296	42
20340-20939	20639	0.01758	0.0256	45
20540-21140	20839	0.01698	0.0192	51
20740-21353	21039	0.02066	0.0168	56
20940-21559	21253	0.02449	0.0264	52
21141-21759	21459	0.02379	0.0336	44
21354-21959	21659	0.02	0.0384	43
21560-22159	21859	0.01799	0.0328	44
21760-22359	22059	0.01716	0.0248	42
21960-22559	22259	0.01718	0.0208	36
22160-22759	22459	0.01485	0.0168	37
22360-23001	22659	0.01537	0.02	49
22560-23235	22859	0.01799	0.0232	55
22760-23464	23112	0.01982	0.028	51
23002-23674	23340	0.01978	0.0272	49
23236-23874	23574	0.01954	0.0264	42
23465-24074	23774	0.01837	0.0232	51
23675-24274	23974	0.02057	0.0224	44
23875-24474	24174	0.01846	0.0224	48
24075-24674	24374	0.01832	0.0224	44
24275-24874	24574	0.01769	0.0248	47
24475-25074	24774	0.01868	0.0216	51
24675-25274	24974	0.02035	0.0208	62
24875-25474	25174	0.0248	0.0208	66
25075-25674	25374	0.02538	0.0208	53
25275-25874	25574	0.02161	0.0296	39
25475-26074	25774	0.01462	0.0224	31
25675-26274	25974	0.01082	0.0248	30
25875-26474	26174	0.00978	0.0176	33
26075-26674	26374	0.0124	0.0224	34
26275-26874	26574	0.01319	0.0176	37
26475-27074	26774	0.01357	0.0152	40
26675-27274	26974	0.01359	0.0152	62
26875-28078	27174	0.02403	0.0176	76
27075-28400	27384	0.03337	0.0272	90
27275-28824	28201	0.04264	0.036	79
28079-29837	28721	0.03679	0.0408	77
28401-30110	29717	0.03313	0.0432	68
28825-30443	30010	0.02652	0.04	73
29838-30708	30210	0.03073	0.0416	77
30111-30964	30606	0.03346	0.028	65
30444-31197	30843	0.02821	0.0296	51
30711-31413	31082	0.02053	0.0296	56
30965-31874	31299	0.02236	0.0488	76
31198-32307	31595	0.02888	0.048	85
31414-32583	31983	0.03452	0.0424	85
31875-32815	32410	0.03363	0.0296	71
32308-33023	32699	0.03075	0.0336	65
32584-33291	32915	0.02674	0.0424	56
32816-33764	33132	0.02516	0.0432	54
33024-33993	33638	0.02538	0.0472	67
33292-34289	33892	0.02929	0.048	66
33765-34516	34169	0.02687	0.0432	77
33994-34784	34397	0.03062	0.0312	79
34290-35049	34664	0.03348	0.028	71
34517-35255	34945	0.03172	0.0304	56
34785-35455	35155	0.0254	0.0336	38
35050-35655	35355	0.0176	0.0336	31
35256-35855	35555	0.01306	0.0448	22
35456-36055	35755	0.0093	0.0536	12
35656-36255	35955	0.00566	0.0488	18
35856-36455	36155	0.00729	0.0336	22
36056-36655	36355	0.00775	0.0184	25
36256-36855	36555	0.00879	0.0144	31
36456-37055	36755	0.01332	0.0136	31
36656-37255	36955	0.01368	0.0112	33
36856-37455	37155	0.0143	0.0096	36
37056-37671	37355	0.01786	0.0096	45
37256-37874	37555	0.02068	0.012	61
37456-38118	37771	0.02711	0.0136	45
37672-38320	38013	0.018	0.0144	52
37875-38531	38220	0.02161	0.0144	32
38119-38780	38421	0.01242	0.0136	64
38321-39075	38679	0.02469	0.0208	55
38532-39278	38919	0.02029	0.0264	63
38781-39478	39175	0.02394	0.0288	39
39076-39678	39378	0.01432	0.024	32
39279-39906	39578	0.01231	0.0224	24
39479-40106	39806	0.00903	0.0216	24
39679-40306	40006	0.00821	0.0296	30
39907-40506	40206	0.01165	0.028	37
40107-40706	40406	0.01599	0.0296	32
40307-40906	40606	0.015	0.0264	30
40507-41106	40806	0.0135	0.0216	31
40707-41306	41006	0.01341	0.0152	35
40907-41506	41206	0.01571	0.0144	37
41107-41706	41406	0.01614	0.0192	27
41307-41906	41606	0.01141	0.0216	21
41507-42106	41806	0.00802	0.0144	13
41707-42306	42006	0.0052	0.0112	21
41907-42506	42206	0.00767	0.0152	26
42107-42706	42406	0.00967	0.0176	33
42307-42906	42606	0.01223	0.02	30
42507-43106	42806	0.01079	0.0136	28
42707-43306	43006	0.00951	0.008	25
42907-43506	43206	0.00837	0.0032	27
43107-43706	43406	0.00978	0.0056	26
43307-43906	43606	0.01049	0.0088	29
43507-44106	43806	0.01106	0.0144	23
43707-44306	44006	0.00923	0.0112	37
43907-44527	44206	0.01566	0.0144	45
44107-44774	44418	0.01962	0.0096	55
44307-44989	44660	0.02436	0.0128	43
44528-45195	44884	0.01832	0.0096	42
44775-45422	45089	0.01951	0.0128	40
44990-45635	45305	0.01767	0.0136	53
45196-45863	45523	0.02564	0.0208	42
45423-46063	45753	0.01905	0.0256	42
45636-46263	45963	0.01894	0.0296	30
45864-46478	46163	0.01077	0.0256	37
46064-46698	46378	0.01339	0.024	38
46264-46941	46582	0.01392	0.0224	54
46479-47151	46841	0.01996	0.0232	61
46699-47352	47043	0.02352	0.0168	73
46942-47566	47252	0.03139	0.0168	63
47152-47851	47466	0.02797	0.016	56
47353-48058	47671	0.02478	0.0168	45
47567-48258	47958	0.01689	0.0176	43
47852-48458	48158	0.01614	0.0192	40
48059-48659	48358	0.0146	0.0256	50
48259-48889	48559	0.02103	0.032	56
48459-49143	48785	0.02328	0.0312	71
48660-49523	49001	0.03282	0.0296	77
48890-50017	49301	0.03137	0.0216	80
49144-50239	49914	0.03244	0.0216	73
49524-50568	50125	0.02701	0.02	56
50018-50778	50347	0.02289	0.0296	59
50240-51061	50678	0.02656	0.028	62
50569-51277	50952	0.02733	0.0376	82
50779-51605	51172	0.03379	0.0392	83
51062-51857	51388	0.03163	0.0488	81
51278-52143	51730	0.03141	0.0424	60
51627-52343	52039	0.02401	0.0336	48
51858-52543	52243	0.01965	0.032	46
52144-52753	52443	0.01864	0.0384	48
52344-52953	52649	0.01894	0.0384	42
52544-53153	52853	0.01599	0.04	35
52754-53353	53053	0.01341	0.036	37
52954-53553	53253	0.01476	0.0376	49
53154-53753	53453	0.01888	0.0312	44
53354-55072	53653	0.01571	0.024	41
53554-55272	54972	0.0137	0.0224	42
53754-55483	55172	0.01744	0.0208	50
55073-55694	55379	0.02046	0.0216	50
55273-55900	55591	0.0209	0.0216	55
55484-56118	55800	0.02445	0.02	55
55695-56318	56008	0.0261	0.0232	56
55901-56518	56218	0.02718	0.024	40
56119-56718	56418	0.01775	0.0208	34
56319-56918	56618	0.01518	0.0176	37
56519-57118	56818	0.01606	0.0208	39
56719-57318	57018	0.01632	0.028	38
56919-57518	57218	0.01555	0.0424	42
57119-57718	57418	0.01791	0.0392	42
57319-57918	57618	0.0185	0.0384	51
57519-58129	57818	0.02337	0.0224	47
57719-58349	58029	0.0209	0.02	47
57919-58549	58244	0.02007	0.0176	40
58130-58749	58449	0.01515	0.02	36
58350-58949	58649	0.01353	0.02	36
58550-59149	58849	0.01326	0.0216	44
58750-59349	59049	0.01698	0.024	43
58950-59549	59249	0.01701	0.0264	44
59150-59749	59449	0.01859	0.0328	44
59350-59949	59649	0.01837	0.0296	47
59550-60183	59849	0.01982	0.0296	61
59750-60399	60077	0.02546	0.02	67
59950-60706	60298	0.02914	0.0192	74
60184-60937	60595	0.03088	0.0144	69
60400-61137	60837	0.02799	0.0208	57
60707-61343	61037	0.02328	0.02	55
60938-61738	61243	0.02319	0.024	47
61138-61938	61467	0.02031	0.024	53
61344-62138	61838	0.0207	0.0296	44
61739-62338	62038	0.01648	0.0328	44
61939-62551	62238	0.01711	0.0408	47
62139-62776	62438	0.02024	0.0456	56
62339-63054	62657	0.02397	0.044	73
62552-63316	62953	0.03161	0.0336	74
62777-63522	63197	0.03198	0.0232	68
63055-63722	63421	0.02888	0.024	44
63317-63922	63622	0.01899	0.02	42
63523-64202	63822	0.01788	0.0224	44
63723-64413	64022	0.01965	0.0296	52
63923-64613	64312	0.02176	0.0328	52
64203-64813	64513	0.02165	0.0352	50
64414-65013	64713	0.02121	0.032	44
64614-65295	64913	0.01949	0.0304	34
64814-65495	65195	0.01449	0.0272	34
65014-65695	65395	0.01454	0.0208	41
65296-65895	65595	0.01727	0.0224	50
65496-66095	65795	0.02147	0.0272	57
65696-66295	65995	0.02438	0.028	73
65896-66522	66195	0.02952	0.0296	87
66096-66742	66406	0.0348	0.028	84
66296-66976	66630	0.03161	0.0256	86
66523-67191	66870	0.04084	0.0216	61
66743-67392	67091	0.03114	0.02	47
66977-67592	67291	0.02797	0.0264	22
67192-67792	67492	0.00993	0.028	26
67393-67994	67692	0.01053	0.0288	43
67593-68472	67892	0.01679	0.0328	55
67793-69177	68094	0.02183	0.0368	69
67995-69383	68585	0.02722	0.036	59
68473-69599	69277	0.02385	0.0376	50
69178-69826	69499	0.02082	0.0304	50
69384-70031	69720	0.02211	0.0272	52
69600-70285	69931	0.02016	0.0128	52
69827-70490	70135	0.01883	0.0152	54
70032-70720	70385	0.01919	0.024	55
70286-70933	70607	0.02009	0.0344	60
70491-71135	70830	0.02317	0.0456	60
70721-71374	71035	0.02359	0.06	59
70934-71574	71265	0.02436	0.0552	76
71136-71776	71474	0.03046	0.044	74
71375-72004	71674	0.02852	0.0248	84
71575-72204	71890	0.03396	0.032	61
71777-72404	72104	0.02383	0.0376	52
72005-72631	72304	0.02337	0.0344	45
72205-72852	72509	0.01885	0.0312	57
72405-73101	72740	0.02462	0.0256	53
72632-73313	72997	0.02112	0.028	69
72853-73522	73201	0.02698	0.028	75
73102-73736	73422	0.02978	0.0248	82
73314-73956	73622	0.03372	0.0328	76
73523-74214	73848	0.03077	0.0432	60
73737-74420	74093	0.02386	0.0536	61
73957-74620	74320	0.02159	0.0488	69
74215-74873	74520	0.02526	0.0336	74
74421-75091	74736	0.02694	0.0288	82
74621-75304	74980	0.03364	0.0256	71
74874-75530	75196	0.02967	0.0224	74
75092-75853	75429	0.03277	0.0256	64
75305-76059	75722	0.02636	0.0368	54
75531-76263	75953	0.02258	0.048	44
75854-76463	76163	0.01762	0.0512	34
76060-76663	76363	0.01443	0.0432	34
76264-76863	76563	0.01549	0.04	31
76464-77063	76763	0.01346	0.0416	35
76664-77263	76963	0.01705	0.0496	35
76864-77463	77163	0.01678	0.0512	43
77064-77670	77363	0.01958	0.0504	45
77264-77901	77563	0.01791	0.0504	55
77464-78130	77798	0.02544	0.048	44
77671-78333	78030	0.02154	0.0368	47
77902-78533	78230	0.02315	0.0232	34
78131-78733	78433	0.01324	0.016	49
78334-78960	78633	0.02013	0.0208	48
78534-79189	78860	0.02046	0.0208	54
78734-79403	79060	0.02449	0.0216	42
78961-79615	79301	0.01853	0.0192	34
79190-79827	79515	0.01412	0.0208	32
79404-80036	79724	0.0133	0.0256	43
79616-80243	79930	0.01857	0.0312	51
79828-80461	80139	0.02156	0.0272	54
80037-80675	80354	0.02057	0.0216	50
80244-80904	80567	0.01945	0.0168	48
80462-81139	80792	0.01778	0.0248	43
80676-81360	81028	0.0174	0.0264	38
80905-81602	81257	0.01592	0.0312	38
81140-81879	81472	0.01817	0.024	52
81361-82080	81705	0.02185	0.0192	53
81603-82280	81979	0.02059	0.0112	60
81880-82480	82180	0.02258	0.0128	55
82081-82680	82380	0.02443	0.024	64
82281-82889	82580	0.02888	0.0248	57
82481-83089	82780	0.02628	0.028	55
82681-83289	82989	0.02328	0.0216	65
82890-83518	83189	0.02866	0.02	64
83090-83730	83418	0.02885	0.02	63
83290-83931	83629	0.02813	0.0216	44
83519-84133	83830	0.01859	0.0312	49
83731-84333	84033	0.01929	0.0312	51
83932-84558	84233	0.02126	0.032	55
84134-84778	84433	0.022	0.0264	48
84334-84978	84678	0.01916	0.0288	57
84559-85204	84878	0.0213	0.0304	62
84779-85413	85087	0.02484	0.0296	69
84979-85633	85310	0.02853	0.024	68
85205-86083	85522	0.03121	0.0336	60
85414-86286	85963	0.0281	0.0392	61
85634-86547	86183	0.0291	0.044	67
86084-86833	86387	0.03247	0.0304	67
86287-87048	86683	0.03145	0.0272	60
86548-87248	86948	0.02722	0.0296	45
86834-87454	87148	0.01914	0.0296	57
87049-87692	87354	0.02571	0.0264	69
87249-87892	87565	0.03145	0.0208	79
87455-88119	87792	0.03502	0.0248	59
87693-88319	87998	0.02581	0.0376	38
87893-88552	88219	0.01705	0.0432	18
88120-88752	88447	0.00886	0.0456	19
88320-88952	88652	0.00815	0.0336	19
88553-89154	88852	0.00791	0.036	15
88753-89355	89054	0.00575	0.0392	12
88953-89555	89254	0.00553	0.0368	10
89155-89755	89455	0.00456	0.0312	11
89356-89955	89655	0.00401	0.0256	11
89556-90159	89855	0.00352	0.036	13
89756-90383	90055	0.00396	0.0384	13
89956-90583	90283	0.00386	0.0392	21
90160-90806	90483	0.00683	0.028	25
90384-91006	90706	0.00821	0.0208	27
90584-91221	90906	0.01018	0.0136	20
90807-91421	91121	0.00766	0.012	15
91007-91621	91321	0.00661	0.0096	14
91222-91827	91521	0.00526	0.008	17
91422-92033	91721	0.00808	0.0064	36
91622-92272	91927	0.01245	0.004	35
91828-92478	92142	0.01183	0.0024	33
92034-92678	92372	0.00991	0.0048	17
92273-92878	92578	0.00571	0.0064	19
92479-93078	92778	0.00764	0.0064	25
92679-93287	92978	0.0094	0.0096	29
92879-93572	93178	0.01297	0.0128	28
93079-93772	93429	0.0111	0.0136	22
93288-93972	93672	0.00941	0.0096	21
93573-94172	93872	0.00733	0.0056	25
93773-94381	94072	0.00907	0.0056	30
93973-94590	94281	0.01005	0.0072	39
94173-94862	94487	0.01396	0.0232	29
94382-95062	94714	0.01057	0.0224	23
94591-95329	94962	0.00914	0.0208	10
94863-95529	95229	0.0037	0.004	16
95063-95729	95429	0.0059	0.0088	21
95330-95962	95629	0.00777	0.012	29
95530-96171	95829	0.01024	0.0192	27
95730-96371	96062	0.00978	0.0136	21
95963-96571	96271	0.00773	0.0112	14
96172-96771	96471	0.00577	0.0088	20
96372-97046	96671	0.00681	0.0128	29
96572-97504	96874	0.00853	0.016	43
96772-97725	97149	0.01196	0.024	39
97047-97925	97613	0.01081	0.02	35
97505-98136	97825	0.01066	0.0184	17
97726-99073	98032	0.00542	0.0072	24
97926-99302	98945	0.00806	0.012	24
98137-99577	99173	0.00786	0.0128	25
99074-99813	99437	0.00907	0.0184	14
99303-100013	99702	0.00634	0.0168	12
99578-100213	99913	0.00568	0.0128	11
99814-100413	100113	0.00467	0.0112	9
100014-100613	100313	0.00313	0.0136	14
100214-100817	100513	0.00639	0.016	16
100414-101017	100717	0.00716	0.0192	19
100614-101217	100917	0.00861	0.0216	10
100818-101417	101117	0.00397	0.0208	9
101018-101617	101317	0.00419	0.0152	8
101218-101817	101517	0.00342	0.0088	10
101418-102017	101717	0.00414	0.008	10
101618-102220	101917	0.00339	0.008	12
101818-102420	102120	0.00452	0.0064	9
102018-102620	102320	0.00321	0.008	6
102221-102820	102520	0.00229	0.0072	4
102421-103020	102720	0.00115	0.0072	5
102621-103229	102920	0.00139	0.0072	6
102821-103429	103129	0.00163	0.008	8
103021-103634	103329	0.00271	0.0096	16
103230-103848	103529	0.00559	0.0072	22
103430-104091	103742	0.00837	0.0056	23
103635-104317	103982	0.00841	0.0048	25
103849-104554	104212	0.00991	0.0048	28
104092-104771	104417	0.01053	0.008	31
104318-104985	104665	0.01181	0.0088	24
104555-105392	104882	0.00872	0.0088	21
104772-105592	105279	0.00881	0.0048	13
104986-105792	105492	0.00573	0.0032	8
105393-105992	105692	0.00397	0.004	2
105593-106192	105892	0.00048	0.0032	3
105793-106392	106092	0.00071	0.0032	3
105993-106592	106292	0.00071	0.004	3
106193-106792	106492	0.00092	0.0072	2
106393-106992	106692	0.00068	0.0112	4
106593-107192	106892	0.00165	0.0096	13
106793-107400	107092	0.00469	0.0112	20
106993-107604	107298	0.00769	0.012	21
107193-107804	107504	0.00784	0.0216	19
107401-108006	107704	0.00766	0.0184	16
107605-108216	107904	0.0056	0.0152	16
107805-108430	108111	0.00579	0.004	9
108007-108636	108322	0.0031	0.0024	12
108217-108836	108535	0.00588	0.0008	12
108431-109037	108736	0.00549	0.0008	17
108637-109237	108937	0.00729	0.0024	15
108837-109440	109137	0.00511	0.0024	20
109038-109651	109340	0.00815	0.0032	16
109238-109851	109545	0.00659	0.0032	10
109441-110051	109751	0.0048	0.0088	5
109652-110251	109951	0.00192	0.0096	4
109852-110451	110151	0.00152	0.0096	6
110052-110656	110351	0.002	0.0072	4
110252-110856	110551	0.00152	0.0088	3
110452-111056	110756	0.00108	0.0088	4
110657-111256	110956	0.00152	0.0072	3
110857-111456	111156	0.00092	0.0072	3
111057-111656	111356	0.00092	0.0064	3
111257-111856	111556	0.00071	0.0072	5
111457-112056	111756	0.00119	0.008	6
111657-112256	111956	0.00143	0.0088	3
111857-112456	112156	0.00071	0.0072	4
112057-112657	112356	0.00194	0.004	6
112257-112867	112557	0.00321	0.0032	12
112458-113087	112762	0.00654	0.0016	10
112658-113305	112967	0.00544	0.0008	45
112868-116183	113205	0.02	0.0008	45
113094-116398	113406	0.01886	0.0008	48
113306-116598	116294	0.01998	0.0016	30
116184-116815	116498	0.01293	0.0008	29
116399-117015	116709	0.01233	0.0008	28
116599-117215	116915	0.01132	0.0008	12
116816-117415	117115	0.00383	0.0008	23
117016-118687	117315	0.00938	0.0008	53
117216-118887	118587	0.02205	0.0008	73
117416-119111	118787	0.03218	0.0024	88
118688-119317	119011	0.03841	0.004	75
118888-119517	119211	0.03359	0.0056	68
119112-119717	119417	0.02925	0.0064	52
119318-119917	119617	0.02187	0.0192	54
119518-120117	119817	0.02222	0.0176	58
119718-120317	120017	0.02443	0.0192	56
119918-120517	120217	0.02513	0.0192	53
120118-120717	120417	0.02462	0.0208	54
120318-120967	120617	0.02491	0.0184	84
120518-121934	120836	0.03313	0.0088	86
120718-122287	121805	0.03339	0.0184	93
120968-122574	122034	0.03694	0.0304	75
121935-123317	122458	0.03015	0.0416	66
122288-123531	122729	0.02705	0.0408	52
122575-123731	123417	0.02117	0.0456	40
123318-123931	123631	0.01885	0.0352	42
123532-124131	123831	0.0196	0.0288	37
123732-124331	124031	0.01656	0.0224	57
123932-124550	124231	0.0257	0.024	72
124132-124795	124431	0.03344	0.0296	83
124332-124995	124669	0.03947	0.0256	68
124551-125195	124895	0.03066	0.0288	54
124796-125395	125095	0.02168	0.0368	52
124996-125595	125295	0.02095	0.044	50
125196-125795	125495	0.02346	0.0504	54
125396-125995	125695	0.0267	0.0432	58
125596-126195	125895	0.02632	0.044	55
125796-126400	126095	0.02245	0.036	49
125996-126600	126295	0.02081	0.0392	58
126196-126812	126500	0.02658	0.0296	64
126401-127159	126707	0.02916	0.0304	65
126601-127359	127059	0.02751	0.0248	52
126813-127575	127259	0.01927	0.0248	51
127160-127776	127468	0.01883	0.0392	52
127360-127976	127675	0.01929	0.0432	62
127576-128188	127876	0.02441	0.0464	79
127777-128399	128082	0.03328	0.0352	76
127977-128599	128297	0.03297	0.0296	64
128189-128799	128499	0.02881	0.028	44
128400-129018	128699	0.01993	0.0224	49
128600-129228	128899	0.02156	0.0224	40
128800-129428	129119	0.01727	0.0184	38
129019-129634	129328	0.01577	0.016	38
129229-129858	129528	0.01636	0.024	54
129429-130093	129741	0.02419	0.04	63
129635-130295	129969	0.02837	0.0424	69
129859-130500	130193	0.02905	0.0376	64
130094-130717	130400	0.02614	0.0304	58
130296-130917	130617	0.02278	0.0304	55
130501-131117	130817	0.02313	0.0288	45
130718-131317	131017	0.01848	0.0296	47
130918-131517	131217	0.01949	0.0408	47
131118-131717	131417	0.02084	0.0368	58
131318-131917	131617	0.02575	0.0352	56
131518-132117	131817	0.02524	0.024	47
131718-132317	132017	0.02002	0.0288	54
131918-132542	132217	0.02234	0.0216	56
132118-132742	132429	0.02368	0.02	88
132318-133115	132642	0.03883	0.0256	114
132543-133470	132861	0.05222	0.0352	117
132743-133676	133287	0.05267	0.04	96
133116-133933	133576	0.04121	0.0336	79
133471-134133	133833	0.03147	0.028	87
133677-134357	134033	0.03495	0.0288	100
133934-134572	134248	0.04168	0.0336	96
134134-134784	134472	0.03936	0.0328	93
134358-134990	134672	0.03795	0.0336	90
134573-135208	134884	0.03566	0.0288	86
134785-135411	135108	0.0378	0.032	88
134991-135617	135308	0.03811	0.0264	89
135209-135823	135517	0.04172	0.0256	95
135412-136026	135723	0.04117	0.0256	97
135618-136286	135926	0.04075	0.0272	103
135824-136489	136147	0.04081	0.0448	96
136027-136689	136389	0.03725	0.0608	112
136287-136916	136589	0.04548	0.0728	100
136490-137156	136813	0.04	0.0616	114
136690-137377	137016	0.04832	0.0616	96
136917-137676	137277	0.04212	0.0584	101
137157-137891	137570	0.04341	0.0624	82
137378-138128	137791	0.03308	0.0568	75
137686-138355	138015	0.02934	0.0544	SSC 끝
137892-138555	138255	0.0187	0.0488	28
138129-138755	138455	0.01099	0.0424	12
138356-138955	138655	0.00383	0.0424	28
138556-139172	138855	0.01132	0.048	29
138756-139372	139061	0.01233	0.052	30
138956-139587	139272	0.01293	0.0552	47
139173-142464	139476	0.01894	0.0608	44
139373-142676	142363	0.01782	0.0632	44
139588-142902	142564	0.01896	0.072	10
142465-143112	142802	0.00544	0.064	12
142677-143312	143007	0.00654	0.0656	6
142903-143513	143212	0.00321	0.0584	3
143113-143713	143413	0.0017	0.06	3
143313-143913	143613	0.00071	0.0488	6
143514-144113	143813	0.00143	0.0384	6
143714-144313	144013	0.00143	0.0256	3
143914-144513	144213	0.00071	0.0152	3
144114-144713	144413	0.00092	0.0096	3
144314-144913	144613	0.00092	0.0192	4
144514-145113	144813	0.00152	0.02	3
144714-145318	145013	0.00108	0.0184	4
144914-145518	145218	0.00152	0.02	6
145114-145718	145418	0.002	0.0184	4
145319-145918	145618	0.00152	0.0192	5
145519-146118	145818	0.00192	0.0056	10
145719-146329	146018	0.0048	0.0056	16
145919-146531	146224	0.00659	0.004	18
146119-146731	146429	0.00711	0.0016	15
146330-146932	146631	0.00511	0.0008	17
146532-147132	146831	0.00729	0.0008	14
146732-147338	147032	0.00654	0.0008	12
146933-147552	147233	0.00588	0.0008	8
147133-147762	147439	0.00286	0.0008	16
147339-147964	147657	0.00579	0.0008	16
147553-148164	147864	0.0056	0.0016	20
147763-148368	148064	0.00789	0.0008	22
147965-148575	148264	0.00808	0.0008	21
148165-148775	148469	0.00793	0.0016	14
148369-148975	148675	0.00493	0.0016	4
148576-149175	148875	0.00165	0.0032	2
148776-149375	149075	0.00068	0.0048	3
148976-149575	149275	0.00092	0.0072	3
149176-149775	149475	0.00071	0.0088	3
149376-149975	149675	0.00071	0.0064	2
149576-150175	149875	0.00048	0.008	8
149776-150375	150075	0.00397	0.0064	12
149976-150782	150275	0.00533	0.0088	21
150176-150995	150488	0.00864	0.0064	24
150376-151212	150883	0.00892	0.0088	33
150783-151449	151095	0.01266	0.0072	27
150996-151675	151349	0.01046	0.0096	25
151213-151918	151554	0.00991	0.0104	23
151450-152132	151784	0.00841	0.0112	24
151676-152337	152024	0.00905	0.0072	17
151919-152537	152237	0.00582	0.0032	8
152133-152746	152437	0.00271	0.0024	6
152338-152946	152637	0.00163	0.0032	5
152538-153146	152846	0.00139	0.0024	4
152747-153346	153046	0.00115	0.0008	6
152947-153546	153246	0.00229	0.0008	9
153147-153749	153446	0.00321	0.0032	12
153347-153949	153646	0.00452	0.0048	9
153547-154149	153849	0.00295	0.016	10
153750-154349	154049	0.00414	0.0184	8
153950-154549	154249	0.00342	0.0216	10
154150-154749	154449	0.00463	0.0112	10
154350-154949	154649	0.00397	0.0112	19
154550-155153	154849	0.00861	0.0112	16
154750-155353	155049	0.00716	0.0112	14
154950-155553	155253	0.00639	0.0072	8
155154-155753	155453	0.00289	0.0024	11
155354-155953	155653	0.00467	0.004	12
155554-156184	155853	0.00568	0.0032	17
155754-156459	156064	0.00705	0.004	27
155954-156694	156328	0.00954	0.0024	26
156185-157642	156594	0.00833	0.0056	24
156460-157853	156828	0.00806	0.0096	17
156695-158053	157746	0.00542	0.0088	35
157643-158274	157953	0.01103	0.0072	40
157854-158732	158165	0.01141	0.0048	44
158054-159007	158629	0.01256	0.0064	30
158275-159207	158904	0.00877	0.0064	20
158733-159407	159107	0.00681	0.0064	14
159008-159607	159307	0.00577	0.008	20
159208-159816	159507	0.00749	0.008	26
159408-160049	159707	0.00954	0.0072	29
159608-160249	159949	0.01024	0.0072	22
159817-160449	160149	0.008	0.0064	16
160050-160707	160349	0.0059	0.008	11
160250-160907	160549	0.00394	0.0072	22
160450-161179	160807	0.0089	0.0096	31
160708-161388	161055	0.01104	0.0088	39
160908-161597	161282	0.01396	0.0088	31
161180-161797	161488	0.00993	0.0144	24
161389-161997	161697	0.00846	0.0208	19
161598-162197	161897	0.00685	0.0208	23
161798-162482	162097	0.01002	0.0208	27
161998-162691	162340	0.01103	0.016	30
162198-162891	162591	0.01284	0.0136	24
162483-163091	162791	0.00916	0.0096	21
162692-163291	162991	0.00832	0.0152	18
162892-163497	163191	0.00632	0.0208	33
163092-163736	163397	0.00991	0.0184	35
163292-163942	163627	0.01183	0.0104	35
163498-164148	163842	0.01222	0.008	18
163737-164348	164048	0.00832	0.008	13
163943-164548	164248	0.00502	0.0192	15
164149-164763	164448	0.00641	0.0224	19
164349-164963	164648	0.00742	0.0248	26
164549-165163	164863	0.00995	0.016	26
164764-165386	165063	0.00864	0.0104	21
164964-165610	165286	0.00683	0.0064	13
165164-165814	165486	0.00386	0.0112	12
165387-166014	165714	0.00372	0.0144	10
165611-166214	165914	0.00308	0.0192	12
165815-166414	166114	0.00425	0.012	9
166015-166615	166314	0.00383	0.0088	12
166215-166817	166515	0.00524	0.004	13
166415-167017	166715	0.00478	0.02	17
166616-167217	166917	0.00685	0.0216	19
166818-167450	167117	0.00815	0.0232	18
167018-167779	167253	0.01129	0.0072	9
153090-153695	153395	0.00567	0.0064	8
153296-153895	153595	0.00633	0.0072	9
153496-154095	153795	0.00833	0.0096	12
153696-154318	153995	0.012	0.0136	17
153896-154518	154195	0.01	0.0112	14
154096-154742	154418	0.00867	0.0096	12
154319-154946	154618	0.006	0.0072	9
154519-155146	154846	0.006	0.0072	9
154743-155346	155046	0.004	0.0048	6
154947-155546	155246	0.00233	0.0024	3
155147-155746	155446	0.00433	0.0048	6
155347-155946	155646	0.00633	0.0072	9
155547-156146	155846	0.006	0.0072	9
155747-156346	156046	0.00867	0.0096	12
155947-156547	156246	0.01183	0.012	15
156147-156747	156446	0.01367	0.0136	17
156347-156923	156588	0.01622	0.01597	16
