# Supplementary material for: Complete plastid genome of Iris orchioides and comparative analysis with 19 Iris plastomes
Source: PLoS One. 2024 Apr 5;19(4):e0301346. doi: 10.1371/journal.pone.0301346 (PMC10997070; doi:10.1371/journal.pone.0301346)
Supplement: S4 Table — (XLSX) [file pone.0301346.s006.xlsx]

## Sheet: Summary
		1	2	3	4	5	6	c	sum
1	Iris germanica	31	10	2	4	1	128	5	176
2	Iris afghanica	27	12	3	4	2	131	3	179
3	Iris bloudowii	32	12	3	4	2	132	6	185
4	Iris gatesii	31	12	3	4	3	135	4	188
5	Iris dichotoma	32	9	2	4	1	129	5	177
6	Iris domestica	45	10	3	4	1	128	2	191
7	Iris orchioides	34	7	3	5	1	126	4	176
8	Iris hippolyti	22	10	4	4	1	144	5	185
9	Iris pseudocapnoides	25	14	3	5	4	131	4	182
10	Iris rutherfordii	20	9	1	7	0	130	3	167
11	Iris tuberosa	33	11	2	6	1	141	3	194
12	Iris japonica	30	8	4	5	1	128	2	176
13	Iris lactea	34	20	2	7	1	139	6	203
14	Iris loczyi	28	10	4	5	1	122	3	170
15	Iris missouriensis	18	13	3	7	1	139	2	181
16	Iris pseudacorus	33	9	3	5	2	126	6	178
17	Iris ruthenica	36	14	2	7	1	130	3	190
18	Iris sanguinea	37	10	3	6	1	130	4	187
19	Iris speculatrix	38	11	4	3	3	139	4	198
20	Iris tectorum	30	9	2	6	1	123	6	171

## Sheet: I. afghanica
	SSR nr.	SSR type	SSR	size	start	end
	1	p4	(ATAA)3	12	4920	4931		type	freq
	2	p1	(A)10	10	5082	5091		p1	27
	3	p1	(A)10	10	6294	6303		p2	8
	4	p1	(A)11	11	7305	7315		p3	2
	5	p1	(A)15	15	7630	7644		p4	4
	6	p1	(T)10	10	15668	15677		p5	1
	7	p1	(A)10	10	15896	15905		p6	0
	8	c	(T)11cggttctggtggtatcaaaatgccgctgtgcctggatatcttatctgtctctccaggaaaataaatatctccagaaaaaattttcagttcaatac(T)11	117	17734	17850		complex	3
	9	p2	(AT)5	10	19207	19216		sum	45
	10	p1	(T)14	14	21864	21877
	11	p1	(T)13	13	22275	22287
	12	p4	(ATAA)3	12	24766	24777
	13	p1	(T)10	10	25528	25537
	14	p1	(T)12	12	27277	27288
	15	p1	(T)10	10	27716	27725
	16	p1	(A)14	14	28774	28787
	17	p2	(TA)5	10	28951	28960
	18	p1	(T)11	11	29703	29713
	19	p2	(AT)5	10	31927	31936
	20	p2	(TA)10	20	35353	35372
	21	p1	(A)10	10	35850	35859
	22	p1	(A)13	13	43970	43982
	23	p2	(AT)5	10	46835	46844
	24	p1	(T)10	10	47608	47617
	25	p1	(A)14	14	48300	48313
	26	p5	(TAAGT)3	15	48483	48497
	27	p1	(A)17	17	50601	50617
	28	p4	(AATG)3	12	60724	60735
	29	p1	(A)10	10	63187	63196
	30	p4	(TTAT)3	12	75499	75510
	31	p1	(T)12	12	80562	80573
	32	c	(T)10attatttttccattcttttttttctaaatagaaatttaca(T)11	61	82077	82137
	33	p2	(GA)5	10	88445	88454
	34	p2	(AT)5	10	110971	110980
	35	p1	(A)12	12	111314	111325
	36	p1	(A)10	10	111457	111466
	37	c	(TA)5tttatatatac(AT)5	31	111673	111703
	38	p1	(A)10	10	112592	112601
	39	p1	(A)10	10	118500	118509
	40	p1	(T)11	11	122102	122112
	41	p1	(T)11	11	123448	123458
	42	p1	(T)12	12	125279	125290
	43	p3	(CTT)6	18	126059	126076
	44	p3	(TCT)7	21	126208	126228
	45	p2	(TC)5	10	147298	147307

## Sheet: I. bloudowii
	SSR nr.	SSR type	SSR	size	start	end
	1	p1	(A)10	10	4557	4566		type	freq
	2	p4	(ATAA)3	12	4915	4926		p1	19
	3	p1	(A)10	10	5077	5086		p2	8
	4	p1	(A)11	11	6853	6863		p3	3
	5	p1	(A)11	11	7619	7629		p4	4
	6	p1	(T)13	13	9673	9685		p5	2
	7	p2	(AT)5	10	9809	9818		p6	0
	8	p1	(A)10	10	13485	13494		complex	6
	9	p1	(T)12	12	13778	13789		sum	42
	10	p1	(A)10	10	15889	15898
	11	c	(T)10ccggttttggtggtatcaaaatgccgctgtgcctggatatcttatctgtctctccaggaaaataaatatctccagaaaaaattttcagttcaatac(T)11	117	17727	17843
	12	p2	(AT)5	10	19200	19209
	13	p4	(ATAA)3	12	24748	24759
	14	p1	(T)10	10	25510	25519
	15	p1	(T)12	12	27262	27273
	16	p3	(AAT)4	12	28307	28318
	17	p2	(TA)5	10	28925	28934
	18	p1	(T)10	10	29431	29440
	19	p5	(TACTT)3	15	30309	30323
	20	p2	(TA)6	12	35277	35288
	21	p1	(A)14	14	43906	43919
	22	c	(A)10gaagaatgaatatcgaccgtttcagtattccaaatcgcgctgcaaaaatgaaaggtgggggagac(AT)5	85	46700	46784
	23	p5	(TAAGT)3	15	48416	48430
	24	p2	(AT)6	12	58147	58158
	25	p4	(AATG)3	12	60541	60552
	26	p1	(T)12	12	64389	64400
	27	p1	(A)10	10	65528	65537
	28	c	(AT)5aatacaaatcaaaccttattttggtcggatctgaaatgaat(A)10	61	66458	66518
	29	p2	(TA)5	10	68098	68107
	30	p1	(T)11	11	70633	70643
	31	p4	(TTAT)3	12	75340	75351
	32	p1	(T)10	10	80395	80404
	33	p2	(GA)5	10	88292	88301
	34	c	(TA)9c(AT)5	29	111566	111594
	35	c	(T)12acgattcaattcgtttttcatttaatttatccgatttcatggatttaaaacgaat(A)12	79	112549	112627
	36	p1	(A)10	10	118511	118520
	37	c	(T)10gttttcgtagatctgatacaagatccccttggtcctgtttttcg(T)11	65	123431	123495
	38	p1	(C)10	10	125138	125147
	39	p1	(T)12	12	125313	125324
	40	p3	(CTT)6	18	126093	126110
	41	p3	(TCT)6	18	126248	126265
	42	p2	(TC)5	10	147386	147395

## Sheet: I. dichotoma
	SSR nr.	SSR type	SSR	size	start	end
	1	p4	(ATAA)3	12	4922	4933		type	freq
	2	p1	(A)10	10	5084	5093		p1	25
	3	p1	(A)11	11	7311	7321		p2	8
	4	p1	(A)11	11	7640	7650		p3	3
	5	p1	(A)11	11	9081	9091		p4	4
	6	p1	(A)13	13	9727	9739		p5	1
	7	p1	(A)13	13	12654	12666		p6	1
	8	p1	(A)10	10	13951	13960		complex	5
	9	p1	(A)10	10	15920	15929		sum	47
	10	c	(T)10ccggttctggtggtatcaaaatgccgctgtgcctggatatcttatctgtctccccaggaaaataaatatctccagaaaaaattttcagttcaatac(T)11	117	17758	17874
	11	p2	(AT)5	10	19231	19240
	12	p1	(T)14	14	21888	21901
	13	p1	(T)12	12	22298	22309
	14	p4	(ATAA)3	12	24788	24799
	15	p1	(T)10	10	25550	25559
	16	p1	(A)11	11	26426	26436
	17	p1	(T)11	11	27740	27750
	18	p1	(A)10	10	29255	29264
	19	p2	(TA)5	10	29428	29437
	20	p2	(TA)5	10	35657	35666
	21	p1	(A)11	11	44275	44285
	22	p2	(TA)5	10	46982	46991
	23	c	(A)11gaagaatgaatatcgaccgtttcagtattccaaatcgcgctgtaaaaacgaaaggtgggggagac(AT)5	86	47094	47179
	24	c*	(TA)4(T<A>)(A)11	21	48627	48647
	25	p5	(TAAGT)3	15	48820	48834
	26	c	(T)11atttgaaatg(A)10	31	50931	50961
	27	p1	(A)12	12	51226	51237
	28	p2	(AT)6	12	58852	58863
	29	p4	(AATG)3	12	61254	61265
	30	p2	(AT)5	10	67168	67177
	31	p1	(T)10	10	70082	70091
	32	p1	(A)11	11	70599	70609
	33	p4	(TTAT)3	12	76049	76060
	34	c	(T)10attccaattctaa(ACTAT)3	38	81739	81776
	35	p2	(GA)5	10	88993	89002
	36	c	(TA)5tttatatatac(AT)5	31	111858	111888
	37	p1	(T)11	11	112406	112416
	38	p1	(A)11	11	112937	112947
	39	p1	(A)10	10	118818	118827
	40	p1	(T)10	10	122414	122423
	41	p6	(TTCTTG)3	18	123619	123636
	42	p1	(T)11	11	123754	123764
	43	p3	(ATT)4	12	124119	124130
	44	p1	(C)10	10	125413	125422
	45	p1	(T)12	12	125588	125599
	46	p3	(CTT)7	21	126368	126388
	47	p3	(TCT)7	21	126520	126540
	48	p2	(TC)5	10	147641	147650

## Sheet: I. domestica
	SSR nr.	SSR type	SSR	size	start	end
	1	p1	(A)11	11	4561	4571		type	freq
	2	p4	(ATAA)3	12	4920	4931		p1	28
	3	p1	(A)14	14	5082	5095		p2	8
	4	p5	(TTATA)3	15	6289	6303		p3	3
	5	p1	(A)11	11	7318	7328		p4	4
	6	p1	(A)11	11	7648	7658		p5	3
	7	p1	(A)10	10	9089	9098		p6	1
	8	p1	(A)14	14	9734	9747		complex	2
	9	p1	(A)10	10	15928	15937		sum	49
	10	c	(T)10ccggttctggtggtatcaaaatgccgctgtgcctggatatcttatctgtctccccaggaaaataaatatctccagaaaaaattttcagttcaatac(T)11	117	17766	17882
	11	p2	(AT)5	10	19239	19248
	12	p1	(T)11	11	21896	21906
	13	p1	(T)12	12	22303	22314
	14	p4	(ATAA)3	12	24793	24804
	15	p1	(T)10	10	25555	25564
	16	p1	(A)14	14	26431	26444
	17	p1	(T)10	10	27747	27756
	18	p2	(TA)5	10	29437	29446
	19	p1	(T)10	10	29943	29952
	20	p1	(A)10	10	31915	31924
	21	p2	(TA)5	10	35682	35691
	22	p1	(A)13	13	44299	44311
	23	p5	(TATTT)3	15	46877	46891
	24	p2	(TA)5	10	47012	47021
	25	p1	(A)12	12	47124	47135
	26	c*	(TA)5(T<A>)(A)9	21	48658	48678
	27	p5	(TAAGT)3	15	48851	48865
	28	p1	(T)10	10	50956	50965
	29	p1	(A)11	11	51249	51259
	30	p2	(AT)6	12	58874	58885
	31	p4	(AATG)3	12	61281	61292
	32	p2	(AT)5	10	67200	67209
	33	p1	(A)10	10	70629	70638
	34	p4	(TTAT)3	12	76107	76118
	35	p1	(T)10	10	81164	81173
	36	p1	(T)13	13	81804	81816
	37	p1	(T)12	12	82710	82721
	38	p2	(GA)5	10	89061	89070
	39	c	(TA)6tttatatatacatatatatgtgatatacacg(TA)9tttatatatac(AT)5	82	111932	112013
	40	p1	(T)13	13	112531	112543
	41	p1	(A)11	11	113048	113058
	42	p1	(A)10	10	118929	118938
	43	p6	(TTCTTG)3	18	123743	123760
	44	p1	(T)11	11	123878	123888
	45	p3	(ATT)4	12	124243	124254
	46	p1	(C)10	10	125537	125546
	47	p1	(T)12	12	125712	125723
	48	p3	(CTT)7	21	126492	126512
	49	p3	(TCT)10	30	126644	126673
	50	p2	(TC)5	10	147780	147789

## Sheet: I. gatesii
	SSR nr.	SSR type	SSR	size	start	end
	1	p1	(T)10	10	1697	1706		type	freq
	2	p4	(ATAA)3	12	4991	5002		p1	26
	3	p1	(A)11	11	5153	5163		p2	7
	4	p1	(T)10	10	7069	7078		p3	2
	5	c	(T)12catttttggggtgtcatgccaaaatagtgtatgtaataaataaaggtaatccatttcct(A)13	84	7636	7719		p4	4
	6	p1	(A)10	10	9128	9137		p5	1
	7	p1	(A)11	11	13563	13573		p6	0
	8	p1	(T)10	10	15104	15113		complex	4
	9	p1	(A)10	10	16164	16173		sum	44
	10	c	(T)11cggttctggtggtatcaaaatgccgctgtgcctggatatcttatctgtctctccaggaaaataaatatctccagaaaaaattttcagttcaatac(T)11	117	18002	18118
	11	p2	(AT)5	10	19475	19484
	12	p1	(T)10	10	22132	22141
	13	p4	(ATAA)3	12	25026	25037
	14	p1	(T)10	10	25788	25797
	15	p1	(T)11	11	27534	27544
	16	p1	(T)11	11	27971	27981
	17	p1	(A)12	12	29030	29041
	18	p2	(TA)5	10	29205	29214
	19	p1	(T)10	10	29711	29720
	20	p1	(T)11	11	29958	29968
	21	p2	(TA)8	16	35607	35622
	22	p1	(A)13	13	44209	44221
	23	p1	(T)10	10	46607	46616
	24	p2	(AT)5	10	47084	47093
	25	p1	(T)10	10	47857	47866
	26	p1	(A)13	13	48549	48561
	27	p5	(TAAGT)3	15	48731	48745
	28	p1	(A)14	14	50849	50862
	29	p4	(AATG)3	12	60899	60910
	30	p1	(A)10	10	63362	63371
	31	p1	(A)10	10	75296	75305
	32	p4	(TTAT)3	12	75676	75687
	33	p1	(T)14	14	80739	80752
	34	c	(T)10ctaaatagaaatttaca(T)12	39	82284	82322
	35	p2	(GA)5	10	88630	88639
	36	p2	(AT)5	10	111168	111177
	37	c	(TA)5tttatatatac(AT)5	31	111868	111898
	38	p1	(A)10	10	118695	118704
	39	p1	(T)10	10	122297	122306
	40	p1	(T)11	11	123643	123653
	41	p1	(T)12	12	125474	125485
	42	p3	(CTT)6	18	126254	126271
	43	p3	(TCT)7	21	126403	126423
	44	p2	(TC)5	10	147505	147514

## Sheet: I. germanica
	SSR nr.	SSR type	SSR	size	start	end
	1	p1	(T)10	10	3560	3569		type	freq
	2	p1	(T)10	10	3688	3697		p1	38
	3	p1	(A)14	14	4564	4577		p2	7
	4	p4	(ATAA)3	12	4926	4937		p3	3
	5	p1	(A)10	10	6683	6692		p4	4
	6	p1	(T)10	10	6825	6834		p5	1
	7	p1	(A)12	12	7127	7138		p6	0
	8	c	(T)10catttttggggtgtcatgccaaaatagtgtatgtaataaatcaaggtaatccatttcct(A)15	84	7383	7466		complex	5
	9	p1	(T)10	10	7646	7655		sum	58
	10	p1	(T)10	10	9514	9523
	11	p1	(T)12	12	9653	9664
	12	p1	(A)10	10	13331	13340
	13	p1	(T)15	15	14672	14686
	14	p1	(A)10	10	15736	15745
	15	c	(T)10ccggttctggtggtatcaaaatgccgctgtgcctggatatcttatctgtctctccaggaaaataaatatctccagaaaaaattttcagttcaatac(T)11	117	17574	17690
	16	p2	(AT)5	10	19047	19056
	17	p1	(T)14	14	21704	21717
	18	p1	(T)12	12	22115	22126
	19	p4	(ATAA)3	12	24605	24616
	20	p1	(T)10	10	25367	25376
	21	p1	(A)11	11	26556	26566
	22	p1	(T)12	12	27128	27139
	23	p2	(TA)5	10	28800	28809
	24	p2	(TA)5	10	35190	35199
	25	p1	(A)10	10	36207	36216
	26	p1	(A)12	12	36868	36879
	27	p1	(T)11	11	41609	41619
	28	p1	(A)14	14	43811	43824
	29	p2	(AT)5	10	46684	46693
	30	p1	(T)12	12	47467	47478
	31	p1	(A)12	12	48154	48165
	32	p5	(TAAGT)3	15	48335	48349
	33	p1	(A)10	10	50457	50466
	34	p2	(AT)6	12	58344	58355
	35	p4	(AATG)3	12	60751	60762
	36	p1	(A)18	18	65735	65752
	37	p1	(T)11	11	69353	69363
	38	p1	(T)10	10	70337	70346
	39	p4	(TTAT)3	12	75589	75600
	40	p1	(T)12	12	80647	80658
	41	p1	(T)13	13	81269	81281
	42	p1	(T)14	14	82202	82215
	43	p2	(GA)5	10	88522	88531
	44	c	(T)12cttataattatttctgattcaccaatttttatctctttcgaaaagaacaataataaatcaacaaa(AT)6	89	113652	113740
	45	p1	(A)13	13	114073	114085
	46	c	(TA)5tttatatatac(AT)5	31	114432	114462
	47	p1	(T)13	13	114974	114986
	48	c	(T)10gtttttacgattcaattcgtttttcatttaatttatccgatttcatggatttaaaatgaataat(A)12	86	115416	115501
	49	p1	(T)11	11	120430	120440
	50	p1	(A)10	10	121393	121402
	51	p1	(T)10	10	124995	125004
	52	p1	(T)11	11	126340	126350
	53	p3	(ATT)4	12	126705	126716
	54	p1	(C)10	10	127999	128008
	55	p1	(T)12	12	128174	128185
	56	p3	(CTT)6	18	128954	128971
	57	p3	(TCT)6	18	129109	129126
	58	p2	(TC)5	10	152880	152889

## Sheet: I. hippolyti
	SSR nr.	SSR type	SSR	size	start	end
	1	p1	(T)11	11	4165	4175		type	freq
	2	c	(C)10(T)10	20	4613	4632		p1	27
	3	p4	(ATAA)3	12	4884	4895		p2	4
	4	p1	(A)10	10	5046	5055		p3	3
	5	c	(T)11catttttggggtgtcatgccaaaatagtgtatgtaataaatcaaggtaatccatttcct(A)11	81	7310	7390		p4	5
	6	p1	(A)10	10	9430	9439		p5	1
	7	p1	(A)13	13	13225	13237		p6	1
	8	p1	(A)10	10	15639	15648		complex	5
	9	c	(T)11cgtttctggtggtatcaaaatgccgctgtgcctggatatcttatctgtctctccaggaaaataaatatctccagaaacaattttcagttcaatac(T)11	117	17468	17584		sum	46
	10	p2	(AT)5	10	18941	18950
	11	p4	(ATAA)3	12	24478	24489
	12	p1	(T)10	10	25240	25249
	13	p1	(A)11	11	26109	26119
	14	p1	(T)12	12	26979	26990
	15	p1	(T)10	10	27414	27423
	16	p1	(A)10	10	27785	27794
	17	p1	(T)10	10	41901	41910
	18	p1	(A)10	10	44344	44353
	19	p1	(T)12	12	46480	46491
	20	c	(A)10gaagaatgaatatcgaccgtttcagtattccaaatcgcgctgtaaaaacgaaaggtgggggagac(AT)5	85	46858	46942
	21	p5	(TAAGT)3	15	48572	48586
	22	p1	(T)10	10	51692	51701
	23	p2	(AT)5	10	57875	57884
	24	p4	(AATG)3	12	60263	60274
	25	p1	(A)10	10	62719	62728
	26	p1	(T)11	11	64065	64075
	27	p1	(A)10	10	65208	65217
	28	p1	(A)10	10	68484	68493
	29	p1	(T)10	10	69033	69042
	30	p1	(T)10	10	72205	72214
	31	p1	(A)10	10	73301	73310
	32	p4	(TTAT)3	12	74978	74989
	33	p1	(T)10	10	76081	76090
	34	p1	(T)10	10	81526	81535
	35	p2	(GA)5	10	87877	87886
	36	c	(TA)5tt(TA)5	22	110283	110304
	37	p4	(AATA)3	12	113036	113047
	38	p1	(A)10	10	117104	117113
	39	p6	(TTCTTG)3	18	121913	121930
	40	p1	(T)11	11	122048	122058
	41	p3	(ATT)4	12	122413	122424
	42	p1	(C)10	10	123707	123716
	43	p1	(T)12	12	123894	123905
	44	p3	(CTT)10	30	124671	124700
	45	p3	(TCT)4	12	124847	124858
	46	p2	(TC)5	10	145222	145231

## Sheet: I. japonica
	SSR nr.	SSR type	SSR	size	start	end
	1	p4	(ATAA)3	12	4935	4946		type	freq
	2	p3	(ATA)4	12	6251	6262		p1	19
	3	p1	(A)11	11	7648	7658		p2	9
	4	c	(T)12attcatataaaatttcaaatttctatttcaaatt(TA)5	56	12201	12256		p3	4
	5	p1	(A)10	10	13507	13516		p4	4
	6	p1	(A)10	10	13953	13962		p5	1
	7	p1	(T)11	11	15701	15711		p6	1
	8	p1	(A)10	10	15930	15939		complex	2
	9	c	(T)11ccgtttctggtggtatcaaaatgccgctgtgcctggatatcttatctgtctctccaggaaaataaatatctccagaaaaaattttcagttcaatac(T)11	118	17767	17884		sum	40
	10	p2	(AT)5	10	19241	19250
	11	p4	(ATAA)3	12	24786	24797
	12	p1	(T)10	10	25548	25557
	13	p1	(A)11	11	26424	26434
	14	p1	(A)10	10	26738	26747
	15	p1	(T)18	18	27710	27727
	16	p2	(TA)5	10	29396	29405
	17	p2	(AT)5	10	32352	32361
	18	p1	(T)10	10	43292	43301
	19	p1	(A)10	10	44614	44623
	20	p2	(AT)5	10	47224	47233
	21	p2	(AT)5	10	48611	48620
	22	p5	(TAAGT)3	15	48798	48812
	23	p2	(AT)6	12	58783	58794
	24	p4	(AATG)3	12	61187	61198
	25	p1	(A)10	10	66172	66181
	26	p1	(A)13	13	69478	69490
	27	p1	(T)10	10	70756	70765
	28	p2	(GA)5	10	88890	88899
	29	p1	(A)15	15	111241	111255
	30	p2	(TA)6	12	111602	111613
	31	p1	(T)10	10	112254	112263
	32	p4	(AATA)3	12	114453	114464
	33	p1	(T)10	10	122132	122141
	34	p6	(CTTGTT)3	18	123337	123354
	35	p1	(T)11	11	123476	123486
	36	p3	(ATT)4	12	123832	123843
	37	p1	(T)12	12	125295	125306
	38	p3	(CTT)6	18	126081	126098
	39	p3	(TCT)5	15	126236	126250
	40	p2	(TC)5	10	146780	146789

## Sheet: I. lactea
	SSR nr.	SSR type	SSR	size	start	end
	1	p2	(AT)5	10	8316	8325		type	freq
	2	c	(AAGGA)3tcggttacatttttcatatgttctcctcttgtagataggactaacaaagaacagagttctttttgtatcactttgctcgccccccc(T)11	112	12457	12568		p1	19
	3	p1	(A)10	10	13130	13139		p2	10
	4	p5	(TCTTG)3	15	15394	15408		p3	3
	5	p1	(T)11	11	17245	17255		p4	5
	6	p2	(AT)5	10	18612	18621		p5	2
	7	p1	(T)13	13	21264	21276		p6	0
	8	p4	(ATAA)3	12	24166	24177		complex	6
	9	p1	(T)10	10	24928	24937		sum	45
	10	c	(A)12ttcatggattccttttggtagtagaattgatggaatacgattgaattctgta(AT)8	80	26044	26123
	11	p1	(T)23	23	27056	27078
	12	p1	(A)12	12	28560	28571
	13	p1	(A)11	11	30973	30983
	14	p2	(TA)6	12	31607	31618
	15	p4	(TTTG)3	12	31924	31935
	16	c	(AT)19gcacaatacagtatatccgtttgtgaagtaattactaaacttccctcgactccatgtccg(AATAA)3	113	34997	35109
	17	c	(TA)7agcagattggccctaagaataagataaggataaagatacaatcaaaatgctaatgaaataggaggactatttcattcggaaaaggaatagatagaacg(A)16	128	46214	46341
	18	p1	(C)10	10	47798	47807
	19	p5	(TAAGT)3	15	48077	48091
	20	p1	(A)15	15	50475	50489
	21	p2	(TA)11	22	54048	54069
	22	p2	(TA)8	16	56096	56111
	23	p2	(AT)7	14	56383	56396
	24	p2	(AT)7	14	58032	58045
	25	p1	(T)10	10	58582	58591
	26	p4	(AATG)3	12	60437	60448
	27	c	(TA)9tctgaaacctaatgt(A)19	52	65440	65491
	28	p1	(A)14	14	73614	73627
	29	p4	(TTAT)3	12	75288	75299
	30	p2	(GA)5	10	88180	88189
	31	p1	(A)15	15	110918	110932
	32	p1	(A)10	10	111563	111572
	33	c	(A)10tg(A)11	23	111917	111939
	34	p4	(AATA)3	12	113737	113748
	35	p2	(AT)15	30	115712	115741
	36	p1	(A)10	10	117835	117844
	37	p3	(AAT)4	12	121468	121479
	38	p1	(T)19	19	121614	121632
	39	p1	(T)12	12	122778	122789
	40	p1	(T)11	11	124247	124257
	41	p1	(C)11	11	124433	124443
	42	p1	(T)14	14	124607	124620
	43	p3	(CTT)7	21	125389	125409
	44	p3	(TCT)4	12	125544	125555
	45	p2	(TC)5	10	146476	146485

[truncated: 11 more sheets: I. loczyi, I. missouriensis, I. orchioides, I. pseudacorus, I. pseudocapnoides, I. ruthenica, I. rutherfordii, I. sanguinea, I. speculatrix, I. tectorum, I. tuberosa]
