# Supplementary material for: Complete plastid genome of Iris orchioides and comparative analysis with 19 Iris plastomes
Source: PLoS One. 2024 Apr 5;19(4):e0301346. doi: 10.1371/journal.pone.0301346 (PMC10997070; doi:10.1371/journal.pone.0301346)
Supplement: S5 Table — (XLSX) [file pone.0301346.s007.xlsx]

## Sheet: regions
1	matK
2	ndhF
3	rpoC2
4	ycf1
5	ycf2
6	ndhG-ndhI
7	petA-psbJ
8	psbK-trnQ
9	rpoB-trnC
10	ycf1-rps15

## Sheet: scores
	Combinations	TreeDist
1	1	0.62
2	2	0.75
3	3	0.71
4	4	0.54
5	5	0.64
6	6	0.53
7	7	0.76
8	8	0.67
9	9	0.65
10	10	0.78
11	1 2	0.52
12	1 3	0.81
13	1 4	0.6
14	1 5	0.7
15	1 6	0.54
16	1 7	0.62
17	1 8	0.58
18	1 9	0.76
19	1 10	0.6
20	2 3	0.61
21	2 4	0.52
22	2 5	0.78
23	2 6	0.73
24	2 7	0.68
25	2 8	0.58
26	2 9	0.61
27	2 10	0.82
28	3 4	0.59
29	3 5	0.74
30	3 6	0.75
31	3 7	0.78
32	3 8	0.66
33	3 9	0.65
34	3 10	0.69
35	4 5	0.58
36	4 6	0.73
37	4 7	0.6
38	4 8	0.68
39	4 9	0.56
40	4 10	0.67
41	5 6	0.73
42	5 7	0.54
43	5 8	0.73
44	5 9	0.56
45	5 10	0.69
46	6 7	0.66
47	6 8	0.71
48	6 9	0.61
49	6 10	0.87
50	7 8	0.8
51	7 9	0.62
52	7 10	0.72
53	8 9	0.78
54	8 10	0.51
55	9 10	0.71
56	1 2 3	0.57
57	1 2 4	0.8
58	1 2 5	0.69
59	1 2 6	0.81
60	1 2 7	0.83
61	1 2 8	0.57
62	1 2 9	0.65
63	1 2 10	0.73
64	1 3 4	0.85
65	1 3 5	0.73
66	1 3 6	0.53
67	1 3 7	0.58
68	1 3 8	0.81
69	1 3 9	0.84
70	1 3 10	0.61
71	1 4 5	0.67
72	1 4 6	0.63
73	1 4 7	0.63
74	1 4 8	0.72
75	1 4 9	0.84
76	1 4 10	0.66
77	1 5 6	0.86
78	1 5 7	0.54
79	1 5 8	0.74
80	1 5 9	0.7
81	1 5 10	0.53
82	1 6 7	0.57
83	1 6 8	0.77
84	1 6 9	0.65
85	1 6 10	0.65
86	1 7 8	0.79
87	1 7 9	0.82
88	1 7 10	0.86
89	1 8 9	0.76
90	1 8 10	0.8
91	1 9 10	0.87
92	2 3 4	0.6
93	2 3 5	0.83
94	2 3 6	0.53
95	2 3 7	0.73
96	2 3 8	0.87
97	2 3 9	0.54
98	2 3 10	0.83
99	2 4 5	0.65
100	2 4 6	0.74
101	2 4 7	0.63
102	2 4 8	0.5
103	2 4 9	0.67
104	2 4 10	0.77
105	2 5 6	0.78
106	2 5 7	0.62
107	2 5 8	0.73
108	2 5 9	0.55
109	2 5 10	0.61
110	2 6 7	0.64
111	2 6 8	0.56
112	2 6 9	0.73
113	2 6 10	0.56
114	2 7 8	0.76
115	2 7 9	0.68
116	2 7 10	0.64
117	2 8 9	0.84
118	2 8 10	0.57
119	2 9 10	0.78
120	3 4 5	0.88
121	3 4 6	0.61
122	3 4 7	0.75
123	3 4 8	0.5
124	3 4 9	0.73
125	3 4 10	0.82
126	3 5 6	0.81
127	3 5 7	0.64
128	3 5 8	0.6
129	3 5 9	0.66
130	3 5 10	0.85
131	3 6 7	0.81
132	3 6 8	0.77
133	3 6 9	0.58
134	3 6 10	0.67
135	3 7 8	0.69
136	3 7 9	0.57
137	3 7 10	0.61
138	3 8 9	0.61
139	3 8 10	0.52
140	3 9 10	0.51
141	4 5 6	0.54
142	4 5 7	0.73
143	4 5 8	0.69
144	4 5 9	0.61
145	4 5 10	0.67
146	4 6 7	0.72
147	4 6 8	0.83
148	4 6 9	0.74
149	4 6 10	0.71
150	4 7 8	0.82
151	4 7 9	0.82
152	4 7 10	0.52
153	4 8 9	0.58
154	4 8 10	0.68
155	4 9 10	0.83
156	5 6 7	0.57
157	5 6 8	0.73
158	5 6 9	0.69
159	5 6 10	0.71
160	5 7 8	0.77
161	5 7 9	0.8
162	5 7 10	0.57
163	5 8 9	0.8
164	5 8 10	0.68
165	5 9 10	0.76
166	6 7 8	0.64
167	6 7 9	0.81
168	6 7 10	0.72
169	6 8 9	0.54
170	6 8 10	0.63
171	6 9 10	0.77
172	7 8 9	0.74
173	7 8 10	0.8
174	7 9 10	0.73
175	8 9 10	0.73
176	1 2 3 4	0.65
177	1 2 3 5	0.79
178	1 2 3 6	0.85
179	1 2 3 7	0.62
180	1 2 3 8	0.63
181	1 2 3 9	0.63
182	1 2 3 10	0.58
183	1 2 4 5	0.77
184	1 2 4 6	0.69
185	1 2 4 7	0.73
186	1 2 4 8	0.62
187	1 2 4 9	0.77
188	1 2 4 10	0.8
189	1 2 5 6	0.79
190	1 2 5 7	0.84
191	1 2 5 8	0.7
192	1 2 5 9	0.63
193	1 2 5 10	0.54
194	1 2 6 7	0.64
195	1 2 6 8	0.61
196	1 2 6 9	0.62
197	1 2 6 10	0.85
198	1 2 7 8	0.6
199	1 2 7 9	0.85
200	1 2 7 10	0.7
201	1 2 8 9	0.66
202	1 2 8 10	0.79
203	1 2 9 10	0.87
204	1 3 4 5	0.58
205	1 3 4 6	0.69
206	1 3 4 7	0.68
207	1 3 4 8	0.59
208	1 3 4 9	0.86
209	1 3 4 10	0.67
210	1 3 5 6	0.59
211	1 3 5 7	0.54
212	1 3 5 8	0.71
213	1 3 5 9	0.58
214	1 3 5 10	0.79
215	1 3 6 7	0.57
216	1 3 6 8	0.69
217	1 3 6 9	0.72
218	1 3 6 10	0.85
219	1 3 7 8	0.73
220	1 3 7 9	0.78
221	1 3 7 10	0.82
222	1 3 8 9	0.74
223	1 3 8 10	0.76
224	1 3 9 10	0.54
225	1 4 5 6	0.63
226	1 4 5 7	0.57
227	1 4 5 8	0.82
228	1 4 5 9	0.58
229	1 4 5 10	0.65
230	1 4 6 7	0.55
231	1 4 6 8	0.87
232	1 4 6 9	0.82
233	1 4 6 10	0.73
234	1 4 7 8	0.66
235	1 4 7 9	0.87
236	1 4 7 10	0.64
237	1 4 8 9	0.5
238	1 4 8 10	0.85
239	1 4 9 10	0.75
240	1 5 6 7	0.62
241	1 5 6 8	0.64
242	1 5 6 9	0.84
243	1 5 6 10	0.65
244	1 5 7 8	0.76
245	1 5 7 9	0.69
246	1 5 7 10	0.58
247	1 5 8 9	0.74
248	1 5 8 10	0.75
249	1 5 9 10	0.65
250	1 6 7 8	0.5
251	1 6 7 9	0.59
252	1 6 7 10	0.51
253	1 6 8 9	0.7
254	1 6 8 10	0.74
255	1 6 9 10	0.79
256	1 7 8 9	0.78
257	1 7 8 10	0.81
258	1 7 9 10	0.65
259	1 8 9 10	0.67
260	2 3 4 5	0.58
261	2 3 4 6	0.83
262	2 3 4 7	0.72
263	2 3 4 8	0.84
264	2 3 4 9	0.84
265	2 3 4 10	0.66
266	2 3 5 6	0.54
267	2 3 5 7	0.67
268	2 3 5 8	0.52
269	2 3 5 9	0.77
270	2 3 5 10	0.51
271	2 3 6 7	0.57
272	2 3 6 8	0.66
273	2 3 6 9	0.77
274	2 3 6 10	0.87
275	2 3 7 8	0.72
276	2 3 7 9	0.86
277	2 3 7 10	0.54
278	2 3 8 9	0.53
279	2 3 8 10	0.63
280	2 3 9 10	0.55
281	2 4 5 6	0.74
282	2 4 5 7	0.68
283	2 4 5 8	0.56
284	2 4 5 9	0.54
285	2 4 5 10	0.52
286	2 4 6 7	0.65
287	2 4 6 8	0.57
288	2 4 6 9	0.85
289	2 4 6 10	0.6
290	2 4 7 8	0.56
291	2 4 7 9	0.8
292	2 4 7 10	0.67
293	2 4 8 9	0.62
294	2 4 8 10	0.78
295	2 4 9 10	0.72
296	2 5 6 7	0.73
297	2 5 6 8	0.83
298	2 5 6 9	0.63
299	2 5 6 10	0.85
300	2 5 7 8	0.61
301	2 5 7 9	0.66
302	2 5 7 10	0.69
303	2 5 8 9	0.73
304	2 5 8 10	0.86
305	2 5 9 10	0.7
306	2 6 7 8	0.73
307	2 6 7 9	0.77
308	2 6 7 10	0.57
309	2 6 8 9	0.78
310	2 6 8 10	0.63
311	2 6 9 10	0.81
312	2 7 8 9	0.87
313	2 7 8 10	0.78
314	2 7 9 10	0.56
315	2 8 9 10	0.55
316	3 4 5 6	0.67
317	3 4 5 7	0.8
318	3 4 5 8	0.61
319	3 4 5 9	0.5
320	3 4 5 10	0.62
321	3 4 6 7	0.59
322	3 4 6 8	0.69
323	3 4 6 9	0.54
324	3 4 6 10	0.67
325	3 4 7 8	0.53
326	3 4 7 9	0.8
327	3 4 7 10	0.54
328	3 4 8 9	0.52
329	3 4 8 10	0.55
330	3 4 9 10	0.7
331	3 5 6 7	0.64
332	3 5 6 8	0.7
333	3 5 6 9	0.6
334	3 5 6 10	0.78
335	3 5 7 8	0.75
336	3 5 7 9	0.54
337	3 5 7 10	0.52
338	3 5 8 9	0.52
339	3 5 8 10	0.6
340	3 5 9 10	0.84
341	3 6 7 8	0.87
342	3 6 7 9	0.78
343	3 6 7 10	0.59
344	3 6 8 9	0.87
345	3 6 8 10	0.74
346	3 6 9 10	0.61
347	3 7 8 9	0.61
348	3 7 8 10	0.64
349	3 7 9 10	0.78
350	3 8 9 10	0.52
351	4 5 6 7	0.76
352	4 5 6 8	0.54
353	4 5 6 9	0.51
354	4 5 6 10	0.71
355	4 5 7 8	0.7
356	4 5 7 9	0.75
357	4 5 7 10	0.86
358	4 5 8 9	0.63
359	4 5 8 10	0.84
360	4 5 9 10	0.69
361	4 6 7 8	0.77
362	4 6 7 9	0.56
363	4 6 7 10	0.85
364	4 6 8 9	0.52
365	4 6 8 10	0.56
366	4 6 9 10	0.76
367	4 7 8 9	0.61
368	4 7 8 10	0.57
369	4 7 9 10	0.53
370	4 8 9 10	0.84
371	5 6 7 8	0.84
372	5 6 7 9	0.75
373	5 6 7 10	0.71
374	5 6 8 9	0.59
375	5 6 8 10	0.57
376	5 6 9 10	0.52
377	5 7 8 9	0.77
378	5 7 8 10	0.78
379	5 7 9 10	0.62
380	5 8 9 10	0.52
381	6 7 8 9	0.81
382	6 7 8 10	0.59
383	6 7 9 10	0.84
384	6 8 9 10	0.69
385	7 8 9 10	0.64
386	1 2 3 4 5	0.5
387	1 2 3 4 6	0.65
388	1 2 3 4 7	0.8
389	1 2 3 4 8	0.58
390	1 2 3 4 9	0.86
391	1 2 3 4 10	0.7
392	1 2 3 5 6	0.57
393	1 2 3 5 7	0.6
394	1 2 3 5 8	0.6
395	1 2 3 5 9	0.57
396	1 2 3 5 10	0.52
397	1 2 3 6 7	0.59
398	1 2 3 6 8	0.59
399	1 2 3 6 9	0.78
400	1 2 3 6 10	0.8
401	1 2 3 7 8	0.73
402	1 2 3 7 9	0.69
403	1 2 3 7 10	0.73
404	1 2 3 8 9	0.79
405	1 2 3 8 10	0.65
406	1 2 3 9 10	0.79
407	1 2 4 5 6	0.69
408	1 2 4 5 7	0.68
409	1 2 4 5 8	0.77
410	1 2 4 5 9	0.84
411	1 2 4 5 10	0.56
412	1 2 4 6 7	0.59
413	1 2 4 6 8	0.75
414	1 2 4 6 9	0.73
415	1 2 4 6 10	0.83
416	1 2 4 7 8	0.61
417	1 2 4 7 9	0.76
418	1 2 4 7 10	0.68
419	1 2 4 8 9	0.69
420	1 2 4 8 10	0.55
421	1 2 4 9 10	0.78
422	1 2 5 6 7	0.62
423	1 2 5 6 8	0.66
424	1 2 5 6 9	0.79
425	1 2 5 6 10	0.61
426	1 2 5 7 8	0.87
427	1 2 5 7 9	0.66
428	1 2 5 7 10	0.74
429	1 2 5 8 9	0.61
430	1 2 5 8 10	0.6
431	1 2 5 9 10	0.71
432	1 2 6 7 8	0.66
433	1 2 6 7 9	0.53
434	1 2 6 7 10	0.63
435	1 2 6 8 9	0.85
436	1 2 6 8 10	0.5
437	1 2 6 9 10	0.75
438	1 2 7 8 9	0.75
439	1 2 7 8 10	0.57
440	1 2 7 9 10	0.68
441	1 2 8 9 10	0.53
442	1 3 4 5 6	0.87
443	1 3 4 5 7	0.62
444	1 3 4 5 8	0.8
445	1 3 4 5 9	0.8
446	1 3 4 5 10	0.59
447	1 3 4 6 7	0.79
448	1 3 4 6 8	0.52
449	1 3 4 6 9	0.57
450	1 3 4 6 10	0.86
451	1 3 4 7 8	0.86
452	1 3 4 7 9	0.71
453	1 3 4 7 10	0.74
454	1 3 4 8 9	0.67
455	1 3 4 8 10	0.79
456	1 3 4 9 10	0.66
457	1 3 5 6 7	0.83
458	1 3 5 6 8	0.68
459	1 3 5 6 9	0.85
460	1 3 5 6 10	0.63
461	1 3 5 7 8	0.86
462	1 3 5 7 9	0.75
463	1 3 5 7 10	0.85
464	1 3 5 8 9	0.61
465	1 3 5 8 10	0.83
466	1 3 5 9 10	0.54
467	1 3 6 7 8	0.76
468	1 3 6 7 9	0.85
469	1 3 6 7 10	0.81
470	1 3 6 8 9	0.78
471	1 3 6 8 10	0.8
472	1 3 6 9 10	0.85
473	1 3 7 8 9	0.58
474	1 3 7 8 10	0.85
475	1 3 7 9 10	0.72
476	1 3 8 9 10	0.79
477	1 4 5 6 7	0.85
478	1 4 5 6 8	0.71
479	1 4 5 6 9	0.51
480	1 4 5 6 10	0.7
481	1 4 5 7 8	0.79
482	1 4 5 7 9	0.51
483	1 4 5 7 10	0.87
484	1 4 5 8 9	0.75
485	1 4 5 8 10	0.64
486	1 4 5 9 10	0.68
487	1 4 6 7 8	0.84
488	1 4 6 7 9	0.54
489	1 4 6 7 10	0.71
490	1 4 6 8 9	0.53
491	1 4 6 8 10	0.78
492	1 4 6 9 10	0.53
493	1 4 7 8 9	0.84
494	1 4 7 8 10	0.87
495	1 4 7 9 10	0.84
496	1 4 8 9 10	0.86
497	1 5 6 7 8	0.85
498	1 5 6 7 9	0.86
499	1 5 6 7 10	0.61
500	1 5 6 8 9	0.5
501	1 5 6 8 10	0.63
502	1 5 6 9 10	0.61
503	1 5 7 8 9	0.78
504	1 5 7 8 10	0.55
505	1 5 7 9 10	0.53
506	1 5 8 9 10	0.65
507	1 6 7 8 9	0.87
508	1 6 7 8 10	0.75
509	1 6 7 9 10	0.66
510	1 6 8 9 10	0.69
511	1 7 8 9 10	0.68
512	2 3 4 5 6	0.71
513	2 3 4 5 7	0.72
514	2 3 4 5 8	0.79
515	2 3 4 5 9	0.66
516	2 3 4 5 10	0.56
517	2 3 4 6 7	0.59
518	2 3 4 6 8	0.64
519	2 3 4 6 9	0.64
520	2 3 4 6 10	0.78
521	2 3 4 7 8	0.79
522	2 3 4 7 9	0.82
523	2 3 4 7 10	0.75
524	2 3 4 8 9	0.81
525	2 3 4 8 10	0.77
526	2 3 4 9 10	0.54
527	2 3 5 6 7	0.86
528	2 3 5 6 8	0.61
529	2 3 5 6 9	0.7
530	2 3 5 6 10	0.61
531	2 3 5 7 8	0.51
532	2 3 5 7 9	0.82
533	2 3 5 7 10	0.69
534	2 3 5 8 9	0.54
535	2 3 5 8 10	0.75
536	2 3 5 9 10	0.84
537	2 3 6 7 8	0.77
538	2 3 6 7 9	0.72
539	2 3 6 7 10	0.65
540	2 3 6 8 9	0.79
541	2 3 6 8 10	0.85
542	2 3 6 9 10	0.78
543	2 3 7 8 9	0.66
544	2 3 7 8 10	0.81
545	2 3 7 9 10	0.87
546	2 3 8 9 10	0.66
547	2 4 5 6 7	0.54
548	2 4 5 6 8	0.7
549	2 4 5 6 9	0.61
550	2 4 5 6 10	0.8
551	2 4 5 7 8	0.54
552	2 4 5 7 9	0.69
553	2 4 5 7 10	0.67
554	2 4 5 8 9	0.74
555	2 4 5 8 10	0.72
556	2 4 5 9 10	0.61
557	2 4 6 7 8	0.7
558	2 4 6 7 9	0.51
559	2 4 6 7 10	0.63
560	2 4 6 8 9	0.71
561	2 4 6 8 10	0.54
562	2 4 6 9 10	0.67
563	2 4 7 8 9	0.67
564	2 4 7 8 10	0.69
565	2 4 7 9 10	0.63
566	2 4 8 9 10	0.71
567	2 5 6 7 8	0.72
568	2 5 6 7 9	0.73
569	2 5 6 7 10	0.5
570	2 5 6 8 9	0.54
571	2 5 6 8 10	0.67
572	2 5 6 9 10	0.56
573	2 5 7 8 9	0.81
574	2 5 7 8 10	0.86
575	2 5 7 9 10	0.7
576	2 5 8 9 10	0.57
577	2 6 7 8 9	0.63
578	2 6 7 8 10	0.62
579	2 6 7 9 10	0.78
580	2 6 8 9 10	0.69
581	2 7 8 9 10	0.56
582	3 4 5 6 7	0.72
583	3 4 5 6 8	0.56
584	3 4 5 6 9	0.68
585	3 4 5 6 10	0.54
586	3 4 5 7 8	0.69
587	3 4 5 7 9	0.62
588	3 4 5 7 10	0.72
589	3 4 5 8 9	0.74
590	3 4 5 8 10	0.54
591	3 4 5 9 10	0.67
592	3 4 6 7 8	0.77
593	3 4 6 7 9	0.77
594	3 4 6 7 10	0.64
595	3 4 6 8 9	0.83
596	3 4 6 8 10	0.82
597	3 4 6 9 10	0.57
598	3 4 7 8 9	0.65
599	3 4 7 8 10	0.82
600	3 4 7 9 10	0.61
601	3 4 8 9 10	0.6
602	3 5 6 7 8	0.57
603	3 5 6 7 9	0.59
604	3 5 6 7 10	0.56
605	3 5 6 8 9	0.65
606	3 5 6 8 10	0.55
607	3 5 6 9 10	0.58
608	3 5 7 8 9	0.87
609	3 5 7 8 10	0.77
610	3 5 7 9 10	0.67
611	3 5 8 9 10	0.72
612	3 6 7 8 9	0.67
613	3 6 7 8 10	0.5
614	3 6 7 9 10	0.75
615	3 6 8 9 10	0.8
616	3 7 8 9 10	0.52
617	4 5 6 7 8	0.79
618	4 5 6 7 9	0.8
619	4 5 6 7 10	0.84
620	4 5 6 8 9	0.61
621	4 5 6 8 10	0.63
622	4 5 6 9 10	0.5
623	4 5 7 8 9	0.76
624	4 5 7 8 10	0.73
625	4 5 7 9 10	0.85
626	4 5 8 9 10	0.82
627	4 6 7 8 9	0.55
628	4 6 7 8 10	0.54
629	4 6 7 9 10	0.8
630	4 6 8 9 10	0.59
631	4 7 8 9 10	0.64
632	5 6 7 8 9	0.62
633	5 6 7 8 10	0.62
634	5 6 7 9 10	0.73
635	5 6 8 9 10	0.77
636	5 7 8 9 10	0.84
637	6 7 8 9 10	0.75
638	1 2 3 4 5 6	0.64
639	1 2 3 4 5 7	0.65
640	1 2 3 4 5 8	0.59
641	1 2 3 4 5 9	0.79
642	1 2 3 4 5 10	0.75
643	1 2 3 4 6 7	0.55
644	1 2 3 4 6 8	0.55
645	1 2 3 4 6 9	0.66
646	1 2 3 4 6 10	0.63
647	1 2 3 4 7 8	0.78
648	1 2 3 4 7 9	0.8
649	1 2 3 4 7 10	0.54
650	1 2 3 4 8 9	0.85
651	1 2 3 4 8 10	0.55
652	1 2 3 4 9 10	0.65
653	1 2 3 5 6 7	0.85
654	1 2 3 5 6 8	0.76
655	1 2 3 5 6 9	0.61
656	1 2 3 5 6 10	0.51
657	1 2 3 5 7 8	0.67
658	1 2 3 5 7 9	0.83
659	1 2 3 5 7 10	0.74
660	1 2 3 5 8 9	0.61
661	1 2 3 5 8 10	0.69
662	1 2 3 5 9 10	0.84
663	1 2 3 6 7 8	0.76
664	1 2 3 6 7 9	0.79
665	1 2 3 6 7 10	0.79
666	1 2 3 6 8 9	0.52
667	1 2 3 6 8 10	0.71
668	1 2 3 6 9 10	0.7
669	1 2 3 7 8 9	0.53
670	1 2 3 7 8 10	0.6
671	1 2 3 7 9 10	0.65
672	1 2 3 8 9 10	0.5
673	1 2 4 5 6 7	0.57
674	1 2 4 5 6 8	0.77
675	1 2 4 5 6 9	0.82
676	1 2 4 5 6 10	0.51
677	1 2 4 5 7 8	0.8
678	1 2 4 5 7 9	0.69
679	1 2 4 5 7 10	0.54
680	1 2 4 5 8 9	0.58
681	1 2 4 5 8 10	0.65
682	1 2 4 5 9 10	0.69
683	1 2 4 6 7 8	0.85
684	1 2 4 6 7 9	0.7
685	1 2 4 6 7 10	0.78
686	1 2 4 6 8 9	0.54
687	1 2 4 6 8 10	0.61
688	1 2 4 6 9 10	0.54
689	1 2 4 7 8 9	0.66
690	1 2 4 7 8 10	0.52
691	1 2 4 7 9 10	0.55
692	1 2 4 8 9 10	0.5
693	1 2 5 6 7 8	0.61
694	1 2 5 6 7 9	0.7
695	1 2 5 6 7 10	0.51
696	1 2 5 6 8 9	0.53
697	1 2 5 6 8 10	0.84
698	1 2 5 6 9 10	0.63
699	1 2 5 7 8 9	0.5
700	1 2 5 7 8 10	0.5
701	1 2 5 7 9 10	0.81
702	1 2 5 8 9 10	0.5
703	1 2 6 7 8 9	0.56
704	1 2 6 7 8 10	0.68
705	1 2 6 7 9 10	0.64
706	1 2 6 8 9 10	0.67
707	1 2 7 8 9 10	0.54
708	1 3 4 5 6 7	0.65
709	1 3 4 5 6 8	0.77
710	1 3 4 5 6 9	0.58
711	1 3 4 5 6 10	0.87
712	1 3 4 5 7 8	0.76
713	1 3 4 5 7 9	0.76
714	1 3 4 5 7 10	0.72
715	1 3 4 5 8 9	0.58
716	1 3 4 5 8 10	0.57
717	1 3 4 5 9 10	0.63
718	1 3 4 6 7 8	0.69
719	1 3 4 6 7 9	0.5
720	1 3 4 6 7 10	0.77
721	1 3 4 6 8 9	0.59
722	1 3 4 6 8 10	0.68
723	1 3 4 6 9 10	0.78
724	1 3 4 7 8 9	0.51
725	1 3 4 7 8 10	0.82
726	1 3 4 7 9 10	0.68
727	1 3 4 8 9 10	0.87
728	1 3 5 6 7 8	0.79
729	1 3 5 6 7 9	0.79
730	1 3 5 6 7 10	0.52
731	1 3 5 6 8 9	0.83
732	1 3 5 6 8 10	0.74
733	1 3 5 6 9 10	0.84
734	1 3 5 7 8 9	0.87
735	1 3 5 7 8 10	0.54
736	1 3 5 7 9 10	0.65
737	1 3 5 8 9 10	0.54
738	1 3 6 7 8 9	0.53
739	1 3 6 7 8 10	0.6
740	1 3 6 7 9 10	0.54
741	1 3 6 8 9 10	0.61
742	1 3 7 8 9 10	0.53
743	1 4 5 6 7 8	0.82
744	1 4 5 6 7 9	0.63
745	1 4 5 6 7 10	0.68
746	1 4 5 6 8 9	0.73
747	1 4 5 6 8 10	0.77
748	1 4 5 6 9 10	0.68
749	1 4 5 7 8 9	0.82
750	1 4 5 7 8 10	0.64
751	1 4 5 7 9 10	0.52
752	1 4 5 8 9 10	0.58
753	1 4 6 7 8 9	0.51
754	1 4 6 7 8 10	0.74
755	1 4 6 7 9 10	0.77
756	1 4 6 8 9 10	0.8
757	1 4 7 8 9 10	0.78
758	1 5 6 7 8 9	0.73
759	1 5 6 7 8 10	0.81
760	1 5 6 7 9 10	0.59
761	1 5 6 8 9 10	0.54
762	1 5 7 8 9 10	0.82
763	1 6 7 8 9 10	0.62
764	2 3 4 5 6 7	0.62
765	2 3 4 5 6 8	0.86
766	2 3 4 5 6 9	0.83
767	2 3 4 5 6 10	0.6
768	2 3 4 5 7 8	0.65
769	2 3 4 5 7 9	0.64
770	2 3 4 5 7 10	0.56
771	2 3 4 5 8 9	0.57
772	2 3 4 5 8 10	0.7
773	2 3 4 5 9 10	0.67
774	2 3 4 6 7 8	0.62
775	2 3 4 6 7 9	0.74
776	2 3 4 6 7 10	0.62
777	2 3 4 6 8 9	0.6
778	2 3 4 6 8 10	0.5
779	2 3 4 6 9 10	0.79
780	2 3 4 7 8 9	0.65
781	2 3 4 7 8 10	0.86
782	2 3 4 7 9 10	0.86
783	2 3 4 8 9 10	0.56
784	2 3 5 6 7 8	0.5
785	2 3 5 6 7 9	0.83
786	2 3 5 6 7 10	0.75
787	2 3 5 6 8 9	0.53
788	2 3 5 6 8 10	0.58
789	2 3 5 6 9 10	0.67
790	2 3 5 7 8 9	0.7
791	2 3 5 7 8 10	0.51
792	2 3 5 7 9 10	0.86
793	2 3 5 8 9 10	0.66
794	2 3 6 7 8 9	0.71
795	2 3 6 7 8 10	0.69
796	2 3 6 7 9 10	0.56
797	2 3 6 8 9 10	0.71
798	2 3 7 8 9 10	0.67
799	2 4 5 6 7 8	0.66
800	2 4 5 6 7 9	0.79
801	2 4 5 6 7 10	0.62
802	2 4 5 6 8 9	0.66
803	2 4 5 6 8 10	0.64
804	2 4 5 6 9 10	0.7
805	2 4 5 7 8 9	0.68
806	2 4 5 7 8 10	0.54
807	2 4 5 7 9 10	0.65
808	2 4 5 8 9 10	0.58
809	2 4 6 7 8 9	0.59
810	2 4 6 7 8 10	0.64
811	2 4 6 7 9 10	0.58
812	2 4 6 8 9 10	0.7
813	2 4 7 8 9 10	0.73
814	2 5 6 7 8 9	0.7
815	2 5 6 7 8 10	0.58
816	2 5 6 7 9 10	0.72
817	2 5 6 8 9 10	0.68
818	2 5 7 8 9 10	0.78
819	2 6 7 8 9 10	0.76
820	3 4 5 6 7 8	0.52
821	3 4 5 6 7 9	0.57
822	3 4 5 6 7 10	0.83
823	3 4 5 6 8 9	0.85
824	3 4 5 6 8 10	0.84
825	3 4 5 6 9 10	0.54
826	3 4 5 7 8 9	0.75
827	3 4 5 7 8 10	0.76
828	3 4 5 7 9 10	0.67
829	3 4 5 8 9 10	0.57
830	3 4 6 7 8 9	0.83
831	3 4 6 7 8 10	0.73
832	3 4 6 7 9 10	0.78
833	3 4 6 8 9 10	0.66
834	3 4 7 8 9 10	0.58
835	3 5 6 7 8 9	0.66
836	3 5 6 7 8 10	0.63
837	3 5 6 7 9 10	0.85
838	3 5 6 8 9 10	0.64
839	3 5 7 8 9 10	0.52
840	3 6 7 8 9 10	0.85
841	4 5 6 7 8 9	0.83
842	4 5 6 7 8 10	0.73
843	4 5 6 7 9 10	0.65
844	4 5 6 8 9 10	0.81
845	4 5 7 8 9 10	0.53
846	4 6 7 8 9 10	0.51
847	5 6 7 8 9 10	0.72
848	1 2 3 4 5 6 7	0.87
849	1 2 3 4 5 6 8	0.66
850	1 2 3 4 5 6 9	0.63
851	1 2 3 4 5 6 10	0.52
852	1 2 3 4 5 7 8	0.67
853	1 2 3 4 5 7 9	0.73
854	1 2 3 4 5 7 10	0.5
855	1 2 3 4 5 8 9	0.69
856	1 2 3 4 5 8 10	0.79
857	1 2 3 4 5 9 10	0.69
858	1 2 3 4 6 7 8	0.65
859	1 2 3 4 6 7 9	0.79
860	1 2 3 4 6 7 10	0.87
861	1 2 3 4 6 8 9	0.7
862	1 2 3 4 6 8 10	0.81
863	1 2 3 4 6 9 10	0.74
864	1 2 3 4 7 8 9	0.64
865	1 2 3 4 7 8 10	0.58
866	1 2 3 4 7 9 10	0.63
867	1 2 3 4 8 9 10	0.85
868	1 2 3 5 6 7 8	0.78
869	1 2 3 5 6 7 9	0.53
870	1 2 3 5 6 7 10	0.78
871	1 2 3 5 6 8 9	0.75
872	1 2 3 5 6 8 10	0.55
873	1 2 3 5 6 9 10	0.87
874	1 2 3 5 7 8 9	0.72
875	1 2 3 5 7 8 10	0.64
876	1 2 3 5 7 9 10	0.81
877	1 2 3 5 8 9 10	0.52
878	1 2 3 6 7 8 9	0.57
879	1 2 3 6 7 8 10	0.54
880	1 2 3 6 7 9 10	0.77
881	1 2 3 6 8 9 10	0.78
882	1 2 3 7 8 9 10	0.87
883	1 2 4 5 6 7 8	0.6
884	1 2 4 5 6 7 9	0.75
885	1 2 4 5 6 7 10	0.53
886	1 2 4 5 6 8 9	0.77
887	1 2 4 5 6 8 10	0.57
888	1 2 4 5 6 9 10	0.7
889	1 2 4 5 7 8 9	0.72
890	1 2 4 5 7 8 10	0.84
891	1 2 4 5 7 9 10	0.72
892	1 2 4 5 8 9 10	0.66
893	1 2 4 6 7 8 9	0.73
894	1 2 4 6 7 8 10	0.83
895	1 2 4 6 7 9 10	0.66
896	1 2 4 6 8 9 10	0.69
897	1 2 4 7 8 9 10	0.85
898	1 2 5 6 7 8 9	0.81
899	1 2 5 6 7 8 10	0.56
900	1 2 5 6 7 9 10	0.72
901	1 2 5 6 8 9 10	0.68
902	1 2 5 7 8 9 10	0.53
903	1 2 6 7 8 9 10	0.82
904	1 3 4 5 6 7 8	0.77
905	1 3 4 5 6 7 9	0.7
906	1 3 4 5 6 7 10	0.75
907	1 3 4 5 6 8 9	0.84
908	1 3 4 5 6 8 10	0.52
909	1 3 4 5 6 9 10	0.7
910	1 3 4 5 7 8 9	0.68
911	1 3 4 5 7 8 10	0.7
912	1 3 4 5 7 9 10	0.58
913	1 3 4 5 8 9 10	0.51
914	1 3 4 6 7 8 9	0.56
915	1 3 4 6 7 8 10	0.7
916	1 3 4 6 7 9 10	0.76
917	1 3 4 6 8 9 10	0.72
918	1 3 4 7 8 9 10	0.79
919	1 3 5 6 7 8 9	0.73
920	1 3 5 6 7 8 10	0.72
921	1 3 5 6 7 9 10	0.71
922	1 3 5 6 8 9 10	0.71
923	1 3 5 7 8 9 10	0.86
924	1 3 6 7 8 9 10	0.62
925	1 4 5 6 7 8 9	0.8
926	1 4 5 6 7 8 10	0.58
927	1 4 5 6 7 9 10	0.86
928	1 4 5 6 8 9 10	0.55
929	1 4 5 7 8 9 10	0.53
930	1 4 6 7 8 9 10	0.51
931	1 5 6 7 8 9 10	0.7
932	2 3 4 5 6 7 8	0.87
933	2 3 4 5 6 7 9	0.52
934	2 3 4 5 6 7 10	0.52
935	2 3 4 5 6 8 9	0.81
936	2 3 4 5 6 8 10	0.5
937	2 3 4 5 6 9 10	0.52
938	2 3 4 5 7 8 9	0.67
939	2 3 4 5 7 8 10	0.53
940	2 3 4 5 7 9 10	0.65
941	2 3 4 5 8 9 10	0.78
942	2 3 4 6 7 8 9	0.76
943	2 3 4 6 7 8 10	0.82
944	2 3 4 6 7 9 10	0.52
945	2 3 4 6 8 9 10	0.7
946	2 3 4 7 8 9 10	0.73
947	2 3 5 6 7 8 9	0.64
948	2 3 5 6 7 8 10	0.65
949	2 3 5 6 7 9 10	0.82
950	2 3 5 6 8 9 10	0.75
951	2 3 5 7 8 9 10	0.62
952	2 3 6 7 8 9 10	0.52
953	2 4 5 6 7 8 9	0.51
954	2 4 5 6 7 8 10	0.79
955	2 4 5 6 7 9 10	0.79
956	2 4 5 6 8 9 10	0.71
957	2 4 5 7 8 9 10	0.53
958	2 4 6 7 8 9 10	0.67
959	2 5 6 7 8 9 10	0.67
960	3 4 5 6 7 8 9	0.68
961	3 4 5 6 7 8 10	0.53
962	3 4 5 6 7 9 10	0.75
963	3 4 5 6 8 9 10	0.82
964	3 4 5 7 8 9 10	0.8
965	3 4 6 7 8 9 10	0.53
966	3 5 6 7 8 9 10	0.5
967	4 5 6 7 8 9 10	0.77
968	1 2 3 4 5 6 7 8	0.86
969	1 2 3 4 5 6 7 9	0.59
970	1 2 3 4 5 6 7 10	0.5
971	1 2 3 4 5 6 8 9	0.7
972	1 2 3 4 5 6 8 10	0.8
973	1 2 3 4 5 6 9 10	0.55
974	1 2 3 4 5 7 8 9	0.62
975	1 2 3 4 5 7 8 10	0.63
976	1 2 3 4 5 7 9 10	0.84
977	1 2 3 4 5 8 9 10	0.74
978	1 2 3 4 6 7 8 9	0.65
979	1 2 3 4 6 7 8 10	0.8
980	1 2 3 4 6 7 9 10	0.83
981	1 2 3 4 6 8 9 10	0.58
982	1 2 3 4 7 8 9 10	0.51
983	1 2 3 5 6 7 8 9	0.6
984	1 2 3 5 6 7 8 10	0.84
985	1 2 3 5 6 7 9 10	0.81
986	1 2 3 5 6 8 9 10	0.87
987	1 2 3 5 7 8 9 10	0.68
988	1 2 3 6 7 8 9 10	0.77
989	1 2 4 5 6 7 8 9	0.72
990	1 2 4 5 6 7 8 10	0.77
991	1 2 4 5 6 7 9 10	0.62
992	1 2 4 5 6 8 9 10	0.61
993	1 2 4 5 7 8 9 10	0.63
994	1 2 4 6 7 8 9 10	0.52
995	1 2 5 6 7 8 9 10	0.55
996	1 3 4 5 6 7 8 9	0.75
997	1 3 4 5 6 7 8 10	0.73
998	1 3 4 5 6 7 9 10	0.86
999	1 3 4 5 6 8 9 10	0.62
1000	1 3 4 5 7 8 9 10	0.5
1001	1 3 4 6 7 8 9 10	0.5
1002	1 3 5 6 7 8 9 10	0.57
1003	1 4 5 6 7 8 9 10	0.66
1004	2 3 4 5 6 7 8 9	0.54
1005	2 3 4 5 6 7 8 10	0.53
1006	2 3 4 5 6 7 9 10	0.64
1007	2 3 4 5 6 8 9 10	0.69
1008	2 3 4 5 7 8 9 10	0.65
1009	2 3 4 6 7 8 9 10	0.85
1010	2 3 5 6 7 8 9 10	0.82
1011	2 4 5 6 7 8 9 10	0.7
1012	3 4 5 6 7 8 9 10	0.67
1013	1 2 3 4 5 6 7 8 9	0.58
1014	1 2 3 4 5 6 7 8 10	0.86
1015	1 2 3 4 5 6 7 9 10	0.69
1016	1 2 3 4 5 6 8 9 10	0.86
1017	1 2 3 4 5 7 8 9 10	0.77
1018	1 2 3 4 6 7 8 9 10	0.62
1019	1 2 3 5 6 7 8 9 10	0.86
1020	1 2 4 5 6 7 8 9 10	0.61
1021	1 3 4 5 6 7 8 9 10	0.72
1022	2 3 4 5 6 7 8 9 10	0.86
1023	1 2 3 4 5 6 7 8 9 10	0.5
